# Supplementary material for: 1,3,6-Trihy­droxy-7-meth­oxy-2,8-bis­(3-methyl­but-2-en­yl)-9H-xanthen-9-one
Source: Acta Crystallogr Sect E Struct Rep Online. 2010 Nov 30;66(Pt 12):o3362–3. doi: 10.1107/S1600536810049123 (PMC3011676; doi:10.1107/S1600536810049123)
Supplement: Supplementary file 2 [file e-66-o3362-Isup2.hkl]

data_I
#  1081_SIM1 in Pbcn                       
_audit_creation_date        "10-11-12"
_audit_creation_method      CRYSTALS 

_cell_length_a                    14.6818(3)
_cell_angle_alpha                 90
_cell_length_b                    9.53505(19)
_cell_angle_beta                  90
_cell_length_c                    29.8893(6)
_cell_angle_gamma                 90

# NOTE FO on scale of Fc,      0.41446
# Status flags: 
#    o - used in refinement 
#    < - excluded by I/sigmaI cutoff 
#    x - excluded for another reason  

loop_
_refln_index_h
_refln_index_k
_refln_index_l
_refln_F_squared_meas
_refln_F_squared_calc
_refln_F_squared_sigma
_refln_observed_status
   2   0   0    76617.83        0.00      425.83 x
   4   0   0    33261.51    27526.60      416.82 o
   6   0   0     6842.49     5726.58      118.72 o
   8   0   0     1486.80     1671.28       38.14 o
  10   0   0      611.07      607.41       35.15 o
  12   0   0      456.53      530.19       45.89 o
  14   0   0        5.29        0.46       28.30 o
  16   0   0      129.13      117.65       16.51 o
   1   1   0      354.97        0.00       28.77 x
   3   1   0    38974.38    36243.48      236.54 o
   5   1   0     1438.70     1355.71       48.38 o
   7   1   0       81.90       25.35       18.89 o
   9   1   0       67.22       46.09       24.02 o
  11   1   0      511.08      510.49       28.05 o
  13   1   0     1307.09     1400.10       21.63 o
  15   1   0        1.99        0.15       15.17 o
  17   1   0       30.17       24.34       13.93 o
   0   2   0    47107.76    46874.34      290.79 o
   2   2   0      191.26      178.37       52.61 o
   4   2   0    13424.98    13117.65      118.92 o
   6   2   0     3961.92     3726.00       35.47 o
   8   2   0      173.67      136.78       21.55 o
  10   2   0      308.83      284.73       33.91 o
  12   2   0      454.01      500.98       26.54 o
  14   2   0     1713.18     1962.23       17.70 o
  16   2   0     1114.31     1123.71       15.91 o
   1   3   0     4164.63     4358.33       65.17 o
   3   3   0       81.10       36.69       43.19 o
   5   3   0      829.12      815.53       23.66 o
   7   3   0    11177.03    10830.03       61.88 o
   9   3   0       29.85       15.96       21.33 o
  11   3   0      184.87      219.78       47.62 o
  13   3   0      943.80      867.91       21.71 o
  15   3   0      185.04      210.17       14.67 o
  17   3   0      375.74      356.43       13.07 o
   0   4   0       34.74      136.77       38.97 o
   2   4   0        9.74       12.95       22.88 o
   4   4   0       65.93       13.61       18.41 o
   6   4   0     1155.99     1083.77       23.72 o
   8   4   0      260.89      208.60       20.75 o
  10   4   0       97.50       15.35       21.49 o
  12   4   0      835.70      632.60       22.55 o
  14   4   0       17.62        4.19       17.73 o
  16   4   0      497.51      454.08       12.80 o
   1   5   0     2016.45     1911.08       29.85 o
   3   5   0       27.02       13.24       18.44 o
   5   5   0     2624.41     2295.69       30.65 o
   7   5   0     2947.33     2867.31       34.51 o
   9   5   0      520.17      465.72       24.85 o
  11   5   0     1041.22      957.15       24.19 o
  13   5   0       91.79       73.42       18.88 o
  15   5   0       87.21       85.54       12.72 o
   0   6   0     4947.60     4871.50       86.22 o
   2   6   0      844.29      775.25       31.37 o
   4   6   0     1159.40      908.97       26.03 o
   6   6   0      943.22      900.61       26.07 o
   8   6   0      812.14      802.52       26.54 o
  10   6   0      398.39      391.23       16.49 o
  12   6   0      755.93      757.44       22.21 o
  14   6   0       27.10       16.71       15.62 o
   1   7   0      240.84      332.69       38.27 o
   3   7   0       53.54       58.67       28.83 o
   5   7   0      232.16      278.05       30.28 o
   7   7   0        2.07        7.92       12.84 o
   9   7   0     3017.80     2900.52       31.52 o
  11   7   0     1389.65     1289.66       25.24 o
  13   7   0       13.98       26.11       15.83 o
   0   8   0     2091.95     2284.34       76.83 o
   2   8   0      127.57      154.29       18.24 o
   4   8   0       96.61      101.82       17.34 o
   6   8   0        9.60       11.28       13.45 o
   8   8   0     1511.48     1345.29       26.99 o
  10   8   0       94.47       91.55       20.14 o
  12   8   0      160.85      197.24       15.74 o
   1   9   0       30.55       29.33       18.67 o
   3   9   0       29.64        4.21       20.01 o
   5   9   0        1.48        4.52       16.77 o
   7   9   0      244.32      213.81       17.07 o
   9   9   0       80.24       86.63       18.23 o
  11   9   0       31.26       19.16       21.59 o
   0  10   0     1339.76     1129.02       33.47 o
   2  10   0       -4.50        3.15       25.53 o
   4  10   0      398.87      354.59       20.06 o
   6  10   0        6.18       14.59       14.55 o
   8  10   0      179.02      158.92       15.74 o
   1  11   0       41.55       10.00       26.96 o
   3  11   0      105.09       22.70       16.66 o
   5  11   0      -18.46        0.41       18.43 o
   1   1   1     1678.37        0.00       34.74 x
   2   1   1        4.70        0.00       25.77 x
   3   1   1       33.92       38.84       32.86 o
   4   1   1     2972.38     2782.24       47.90 o
   5   1   1        3.89       16.68       26.40 o
   6   1   1     1457.29     1476.82       33.35 o
   7   1   1    19398.72    17008.25       46.19 o
   8   1   1      683.53      674.48       19.64 o
   9   1   1      567.74      429.14       18.00 o
  10   1   1        2.86        0.47       15.53 o
  11   1   1      659.13      632.67       20.79 o
  12   1   1      198.10      209.84       20.78 o
  13   1   1     2322.20     2438.13       19.89 o
  14   1   1        0.38        1.78       11.51 o
  15   1   1      364.69      400.59       12.83 o
  16   1   1        2.89        0.01       10.42 o
  17   1   1        6.46        0.19        8.63 o
   0   2   1    16648.93    16599.71      130.14 o
   1   2   1     6773.00     7040.41       69.91 o
   2   2   1       93.23       89.60       35.40 o
   3   2   1     5823.79     5781.77       50.94 o
   4   2   1     3347.66     3183.09       45.87 o
   5   2   1     5255.55     5045.51       49.97 o
   6   2   1     3154.76     3285.84       39.17 o
   7   2   1        7.62        2.69       13.39 o
   8   2   1      947.20      786.78       17.50 o
   9   2   1      475.20      480.03       19.62 o
  10   2   1      118.78      112.59       22.14 o
  11   2   1      239.52      270.02       24.22 o
  12   2   1      578.45      656.91       18.04 o
  13   2   1      106.71      124.70       13.65 o
  14   2   1      990.54     1048.47       12.01 o
  15   2   1       23.62       21.11       10.09 o
  16   2   1      354.14      296.54        9.79 o
  17   2   1      161.94      129.31        8.71 o
   1   3   1     1375.53     1421.35       42.92 o
   2   3   1      735.15      643.30       38.68 o
   3   3   1       16.53        0.86       28.36 o
   4   3   1      247.33      241.17       24.95 o
   5   3   1       61.19       37.99       13.86 o
   6   3   1     2766.77     2885.99       24.14 o
   7   3   1      125.07       21.06       15.94 o
   8   3   1      116.41      111.47       15.45 o
   9   3   1       15.86       15.30       15.79 o
  10   3   1       14.89       15.49       15.83 o
  11   3   1       99.50      139.94       34.03 o
  12   3   1        7.45        0.45       13.44 o
  13   3   1       31.36       27.71       12.55 o
  14   3   1       65.23       73.96       10.75 o
  15   3   1      330.76      355.74       10.73 o
  16   3   1       62.12       58.65        8.76 o
  17   3   1       56.93       42.10        8.68 o
   0   4   1      111.98      179.31       28.30 o
   1   4   1     1293.83     1282.85       18.67 o
   2   4   1       25.36       24.19       15.69 o
   3   4   1     1805.71     1563.13       16.68 o
   4   4   1     4368.54     4214.53       22.19 o
   5   4   1     2911.75     2750.06       20.29 o
   6   4   1      106.09       92.68       13.76 o
   7   4   1      320.90      298.64       14.75 o
   8   4   1      212.22      236.33       16.92 o
   9   4   1      123.52      114.50       17.47 o
  10   4   1     4409.90     4566.26       35.12 o
  11   4   1      172.68      169.08       10.96 o
  12   4   1     8702.27     8738.22       29.35 o
  13   4   1      108.49      113.43       13.26 o
  14   4   1      -12.28        0.58       12.34 o
  15   4   1        5.88        1.87        9.61 o
  16   4   1      418.75      413.76        8.88 o
   1   5   1     4923.38     4650.58       26.99 o
   2   5   1     1847.64     1800.32       23.50 o
   3   5   1       43.09       30.43       12.84 o
   4   5   1       -3.25        3.46       13.27 o
   5   5   1      745.53      698.30       16.62 o
   6   5   1       10.53       22.99       14.33 o
   7   5   1     2819.61     2735.62       23.80 o
   8   5   1      143.13      119.53       15.12 o
   9   5   1     1178.99     1144.09       19.58 o
  10   5   1      792.22      819.44       11.87 o
  11   5   1     5699.54     5481.75       20.22 o
  12   5   1      827.21      834.85       16.21 o
  13   5   1      451.97      439.45       14.43 o
  14   5   1      157.57      168.04       12.53 o
  15   5   1      522.43      524.13        9.96 o
  16   5   1        9.23       13.47       10.06 o
   0   6   1       91.22      170.97       35.09 o
   1   6   1       76.42       77.64       19.85 o
   2   6   1     3439.72     3153.93       28.60 o
   3   6   1       80.75       64.66       18.74 o
   4   6   1     5452.85     4748.77       28.35 o
   5   6   1      515.14      476.96       16.49 o
   6   6   1       52.83       43.07       15.24 o
   7   6   1        7.71        8.79       15.20 o
   8   6   1       11.94        0.26       15.36 o
   9   6   1     1194.78     1157.48       13.13 o
  10   6   1       36.80       31.50       10.69 o
  11   6   1      145.15      172.26       14.68 o
  12   6   1      571.94      565.00       15.22 o
  13   6   1       72.73       74.95       13.09 o
  14   6   1      236.11      241.75       11.59 o
  15   6   1       36.52       46.43        8.35 o
   1   7   1       86.04      105.66       25.71 o
   2   7   1      194.00      212.55       38.74 o
   3   7   1      485.71      503.81       21.81 o
   4   7   1      171.14      173.51       20.37 o
   5   7   1       59.02       56.36       19.78 o
   6   7   1       -2.24        0.72       12.90 o
   7   7   1      164.66      176.49       10.24 o
   8   7   1        1.02        0.79       10.71 o
   9   7   1      496.49      530.27       16.56 o
  10   7   1      189.47      207.20       15.32 o
  11   7   1      454.71      427.98       15.71 o
  12   7   1       32.63       45.09       12.84 o
  13   7   1      182.62      193.91       13.95 o
  14   7   1       33.09       52.14       11.21 o
   0   8   1      129.67      125.98       27.96 o
   1   8   1       96.76      112.04       12.74 o
   2   8   1        6.00       12.93       12.38 o
   3   8   1       54.23       55.13       12.42 o
   4   8   1       13.08       10.51       13.56 o
   5   8   1       11.22       23.30        9.90 o
   6   8   1       41.41       42.69        9.50 o
   7   8   1       19.38       40.75       11.89 o
   8   8   1       69.49       82.11       13.33 o
   9   8   1      188.94      170.71       15.41 o
  10   8   1      209.11      202.06       14.55 o
  11   8   1       54.91       69.85       12.58 o
  12   8   1       28.08       48.15       13.09 o
  13   8   1       -7.54        0.03       13.25 o
   1   9   1       58.13       76.33       13.53 o
   2   9   1       19.25       22.94       11.42 o
   3   9   1       57.63       46.98       14.61 o
   4   9   1        6.60       13.48       12.81 o
   5   9   1      145.44      168.06       12.35 o
   6   9   1       13.20        5.49       11.47 o
   7   9   1        8.52       24.23       11.28 o
   8   9   1       32.81       31.58       12.31 o
   9   9   1      129.58      160.50       13.31 o
  10   9   1       77.23       93.68       14.00 o
  11   9   1       10.47        8.08       15.07 o
   0  10   1      459.71      389.00       20.87 o
   1  10   1       43.76       37.16       18.97 o
   2  10   1      108.53      122.15       18.50 o
   3  10   1       21.59        8.06       13.97 o
   4  10   1       15.28        3.71       13.35 o
   5  10   1       -6.46        0.04       12.37 o
   6  10   1       44.47       41.27       10.22 o
   7  10   1       86.40       74.59       10.72 o
   8  10   1       45.39       42.01       13.26 o
   9  10   1        8.66        5.42       20.15 o
   1  11   1      543.92      429.16       16.28 o
   2  11   1       16.10       14.15       17.17 o
   3  11   1      789.19      670.44       15.34 o
   4  11   1        2.33        2.54       11.90 o
   5  11   1       27.17       33.05       10.72 o
   1   0   2       -1.99        0.00       43.68 x
   2   0   2    26177.51        0.00      179.40 x
   3   0   2     1723.66     1438.03       78.70 o
   4   0   2    25049.37    22713.72      205.82 o
   5   0   2   120160.93   103751.27      484.85 o
   6   0   2     9406.61     7937.66       49.38 o
   7   0   2    10548.45     9167.14       56.25 o
   8   0   2       56.94       67.71       23.68 o
   9   0   2     1179.96     1021.11       31.49 o
  10   0   2     3207.24     2938.19       37.16 o
  11   0   2      455.12      392.72       27.01 o
  12   0   2      770.22      767.67       31.33 o
  13   0   2      180.91      193.34       17.42 o
  14   0   2      565.60      631.03       22.41 o
  15   0   2      628.39      617.87       22.31 o
  16   0   2       31.76       37.73       18.10 o
  17   0   2       -8.05        0.70       10.29 o
   1   1   2       81.84        0.00       42.12 x
   2   1   2     4663.02        0.00       47.70 x
   3   1   2    21783.95    20233.52      116.16 o
   4   1   2     1794.74     1576.40       37.27 o
   5   1   2       23.27       15.70       25.12 o
   6   1   2     1136.58      919.72       19.00 o
   7   1   2      135.96      114.36       15.67 o
   8   1   2       32.43       10.98       16.13 o
   9   1   2      281.24      270.51       17.99 o
  10   1   2      151.22      149.77       17.55 o
  11   1   2      129.19      158.58       17.48 o
  12   1   2      183.42      168.41       20.67 o
  13   1   2       21.05       45.33       11.84 o
  14   1   2      137.25      158.90       14.52 o
  15   1   2      101.05      123.48       14.08 o
  16   1   2       21.11       12.88       10.46 o
  17   1   2       19.44        7.57        7.57 o
   0   2   2     8643.54     9083.97      195.63 o
   1   2   2     2702.82     2746.29       69.39 o
   2   2   2      603.10      631.41       37.61 o
   3   2   2     6160.61     5742.95       70.77 o
   4   2   2     5485.58     5224.55       54.82 o
   5   2   2     6715.12     6014.56       64.58 o
   6   2   2     1497.04     1407.23       17.23 o
   7   2   2     1261.40     1080.42       18.27 o
   8   2   2       18.53       40.99       14.01 o
   9   2   2     2838.72     3097.33       29.16 o
  10   2   2      102.95       92.54       22.15 o
  11   2   2     1605.33     1668.86       32.30 o
  12   2   2       64.41       77.58       14.99 o
  13   2   2       -0.42        0.35       10.43 o
  14   2   2       81.03       74.79       10.08 o
  15   2   2       34.30       42.07       10.03 o
  16   2   2      184.38      179.16       10.67 o
  17   2   2       33.83       25.39        9.49 o
   1   3   2      208.17      242.18       38.42 o
   2   3   2     1947.40     1772.99       46.80 o
   3   3   2      155.90      139.54       24.81 o
   4   3   2       56.76       51.04       19.71 o
   5   3   2      339.49      382.96       14.84 o
   6   3   2      606.75      561.99       24.57 o
   7   3   2      519.11      541.30       17.18 o
   8   3   2       15.57       14.49       15.26 o
   9   3   2      343.21      347.58       17.46 o
  10   3   2      445.33      497.42       18.55 o
  11   3   2      740.26      783.88       39.26 o
  12   3   2     2884.30     2891.42       22.18 o
  13   3   2      506.13      469.87       13.88 o
  14   3   2        2.05        0.22       10.44 o
  15   3   2      235.33      238.69       10.45 o
  16   3   2       13.24       10.67        9.63 o
  17   3   2        9.47        5.68        8.64 o
   0   4   2     1004.73      944.64       33.06 o
   1   4   2     1375.39     1488.53       26.04 o
   2   4   2     2201.27     2149.17       36.49 o
   3   4   2     1714.13     1454.97       16.41 o
   4   4   2     2917.25     2588.74       19.43 o
   5   4   2      385.59      326.75       14.53 o
   6   4   2      574.25      456.85       15.37 o
   7   4   2      258.66      250.30       14.67 o
   8   4   2       27.86       25.77       14.13 o
   9   4   2      615.41      639.83       20.97 o
  10   4   2     1206.44     1289.71       24.43 o
  11   4   2      767.56      800.34       12.74 o
  12   4   2     1034.76      994.28       15.99 o
  13   4   2       95.77      113.18       13.14 o
  14   4   2       -6.86        1.41       12.28 o
  15   4   2        1.12        1.44       11.03 o
  16   4   2        4.04        4.07        9.05 o
   1   5   2        6.77        0.00       15.58 o
   2   5   2     4810.36     4292.86       28.82 o
   3   5   2     1759.94     1482.03       17.98 o
   4   5   2      157.12      172.47       13.96 o
   5   5   2     2057.25     1917.82       20.12 o
   6   5   2      239.17      231.56       15.23 o
   7   5   2      211.45      183.84       15.93 o
   8   5   2       55.40       53.47       15.17 o
   9   5   2     1092.42     1074.90       18.99 o
  10   5   2       80.95       85.50       10.26 o
  11   5   2     1202.36     1073.47       13.08 o
  12   5   2      634.66      648.70       15.71 o
  13   5   2       80.83      106.18       13.17 o
  14   5   2       21.31       23.47       14.31 o
  15   5   2      152.86      165.78       10.34 o
  16   5   2      203.55      219.18        9.18 o
   0   6   2      120.88      177.01       34.18 o
   1   6   2       30.38       54.46       19.66 o
   2   6   2     2068.66     1972.10       24.70 o
   3   6   2      379.90      368.60       19.34 o
   4   6   2     2681.89     2437.32       22.52 o
   5   6   2     1808.83     1489.65       20.66 o
   6   6   2      290.16      316.58       16.07 o
   7   6   2       53.63       46.84       15.46 o
   8   6   2      264.89      214.26       16.10 o
   9   6   2       31.29       24.59       10.70 o
  10   6   2     1342.40     1300.29       13.58 o
  11   6   2       21.75        9.57       14.02 o
  12   6   2        7.38        9.54       13.91 o
  13   6   2       28.89       30.02       15.34 o
  14   6   2       27.18       37.91       13.26 o
  15   6   2        6.55        4.40        8.16 o
   1   7   2       79.97       94.61       25.99 o
   2   7   2      567.64      481.50       28.33 o
   3   7   2      182.03      175.14       19.95 o
   4   7   2      930.76      954.45       24.24 o
   5   7   2       47.30       75.16       20.43 o
   6   7   2        9.34       13.22       11.59 o
   7   7   2       -7.25        1.48        9.73 o
   8   7   2        3.20        1.30        9.86 o
   9   7   2     1080.12      968.25       15.19 o
  10   7   2      223.08      243.55       15.24 o
  11   7   2     1107.18     1056.29       20.44 o
  12   7   2       28.75       37.62       15.59 o
  13   7   2       15.31       15.45       13.48 o
  14   7   2       50.56       67.63        9.51 o
   0   8   2      362.02      473.14       29.39 o
   1   8   2       30.60       45.82       12.06 o
   2   8   2       44.25       51.34       12.18 o
   3   8   2       67.25       69.24       12.38 o
   4   8   2      332.68      357.12       14.51 o
   5   8   2        5.92       10.45       10.04 o
   6   8   2       75.10       74.25        9.64 o
   7   8   2      468.18      489.12       14.35 o
   8   8   2       79.94       91.49       13.12 o
   9   8   2     1086.83      959.01       20.88 o
  10   8   2      163.85      174.73       17.76 o
  11   8   2       86.52      108.89       15.35 o
  12   8   2       10.97       28.55       12.90 o
  13   8   2      117.39       97.55       20.11 o
   1   9   2        3.91        0.43       13.14 o
   2   9   2       -5.47       15.92       12.17 o
   3   9   2       47.77       62.56       14.47 o
   4   9   2       32.10       60.07       13.41 o
   5   9   2       -7.10        7.31       11.95 o
   6   9   2        2.80        4.13       11.62 o
   7   9   2       -1.29        2.56       12.77 o
   8   9   2       -7.50       10.30       13.98 o
   9   9   2        4.02       16.83       15.61 o
  10   9   2       -9.27       16.96       14.08 o
  11   9   2       12.43        3.36       11.26 o
   0  10   2       73.44       37.82       19.55 o
   1  10   2     1058.59      905.02       18.89 o
   2  10   2       53.75       40.99       16.63 o
   3  10   2      422.83      408.89       17.05 o
   4  10   2       99.29       80.68       13.44 o
   5  10   2       16.60        9.40       12.26 o
   6  10   2       -4.53        7.18       12.03 o
   7  10   2      115.34      130.36       12.55 o
   8  10   2       73.00       76.43       10.96 o
   9  10   2       -7.41        7.40       20.03 o
   1  11   2       34.61        7.80       15.13 o
   2  11   2       26.72       24.55       11.87 o
   3  11   2       34.39        6.57       11.57 o
   4  11   2       39.97       31.90       10.17 o
   5  11   2        6.78        0.88       10.62 o
   1   1   3      368.89        0.00       36.70 x
   2   1   3      203.14        0.00       32.19 x
   3   1   3     3094.23     2858.29       57.04 o
   4   1   3      202.62      175.13       27.88 o
   5   1   3     1208.07     1116.99       36.13 o
   6   1   3      524.97      478.61       15.65 o
   7   1   3     6354.37     5514.71       35.86 o
   8   1   3       66.93       43.48       15.20 o
   9   1   3        5.04        0.28       16.48 o
  10   1   3      109.97      107.89       17.33 o
  11   1   3     1208.32     1278.15       24.49 o
  12   1   3      191.98      176.00       26.49 o
  13   1   3       27.79       22.24       11.98 o
  14   1   3      500.79      584.76       13.66 o
  15   1   3      585.42      639.94       15.08 o
  16   1   3        6.73        5.82       10.31 o
  17   1   3      298.20      248.80        9.14 o
   0   2   3    22696.37    24167.71      167.57 o
   1   2   3      350.04      326.94       59.44 o
   2   2   3     1085.00     1334.80       54.98 o
   3   2   3     1546.95     1603.98       43.15 o
   4   2   3      220.85      194.83       28.12 o
   5   2   3      333.02      369.73       18.31 o
   6   2   3     5094.29     4711.52       24.87 o
   7   2   3     1042.66      965.31       16.94 o
   8   2   3     1760.49     1753.78       20.90 o
   9   2   3     3727.02     3721.78       31.97 o
  10   2   3      340.79      299.22       28.08 o
  11   2   3       17.15       18.31       26.07 o
  12   2   3        3.77        1.96       13.07 o
  13   2   3      718.54      815.16       13.77 o
  14   2   3      971.63      997.32       14.22 o
  15   2   3      112.73      100.09       11.50 o
  16   2   3       79.73       70.88       12.00 o
  17   2   3       15.54       16.50        9.37 o
   1   3   3     6458.03     6586.41       67.46 o
   2   3   3      441.18      483.97       41.96 o
   3   3   3       -7.76       12.75       24.06 o
   4   3   3      182.44      221.82       20.61 o
   5   3   3        9.87       15.85       13.93 o
   6   3   3       31.30       13.15       14.24 o
   7   3   3       35.79       38.64       15.16 o
   8   3   3      243.47      246.39       16.18 o
   9   3   3      107.88      123.58       16.12 o
  10   3   3      200.91      220.66       18.37 o
  11   3   3       84.51      140.58       33.46 o
  12   3   3      628.82      612.39       16.08 o
  13   3   3      662.53      695.62       14.22 o
  14   3   3      216.03      236.99       11.18 o
  15   3   3        5.43        6.64       11.36 o
  16   3   3       84.93      104.47       11.46 o
  17   3   3      245.58      208.11        9.34 o
   0   4   3     8982.69     8898.72       41.14 o
   1   4   3     2732.80     2663.97       20.91 o
   2   4   3      352.06      325.07       17.18 o
   3   4   3     7116.19     6861.09       25.89 o
   4   4   3      676.34      595.59       14.71 o
   5   4   3     7483.31     7131.83       28.76 o
   6   4   3        8.20        4.52       13.37 o
   7   4   3      102.73       81.34       16.28 o
   8   4   3     1402.79     1432.31       22.92 o
   9   4   3      217.32      220.32       14.79 o
  10   4   3      170.50      173.32       19.23 o
  11   4   3      136.22      150.21       12.08 o
  12   4   3        7.90        0.04       15.36 o
  13   4   3      317.50      322.93       16.39 o
  14   4   3       89.71       84.71       14.85 o
  15   4   3       57.06       70.66       10.72 o
  16   4   3       13.16        0.59       10.29 o
   1   5   3     2350.16     2347.24       21.60 o
   2   5   3        2.05        2.28       17.11 o
   3   5   3     1585.60     1365.10       17.69 o
   4   5   3     1297.33     1168.63       17.44 o
   5   5   3      259.13      332.50       14.99 o
   6   5   3       15.93        4.65       14.39 o
   7   5   3      175.45      170.83       15.95 o
   8   5   3       17.56       14.40       14.79 o
   9   5   3       31.10       26.15       15.07 o
  10   5   3     1359.06     1362.13       14.38 o
  11   5   3     2819.53     2768.20       17.68 o
  12   5   3      579.82      582.06       18.06 o
  13   5   3      161.49      158.75       16.55 o
  14   5   3        5.78        0.06       14.47 o
  15   5   3       -4.31        3.56       11.90 o
  16   5   3        4.07        0.03        8.64 o
   0   6   3      207.93      197.90       34.39 o
   1   6   3     1379.04     1320.07       25.00 o
   2   6   3      421.64      362.35       19.25 o
   3   6   3      126.82      127.74       17.75 o
   4   6   3      172.90      137.16       14.97 o
   5   6   3     2540.96     2251.36       22.90 o
   6   6   3      440.05      475.17       16.86 o
   7   6   3      264.27      269.07       16.52 o
   8   6   3      612.27      633.39       12.95 o
   9   6   3     3439.50     3314.28       19.26 o
  10   6   3       80.75       70.19       12.13 o
  11   6   3       26.67       27.52       16.75 o
  12   6   3     1053.13     1053.18       19.81 o
  13   6   3       -5.45        2.02       15.27 o
  14   6   3      184.11      176.51       14.10 o
  15   6   3       16.05       10.48        9.27 o
   1   7   3      160.77      180.25       30.91 o
   2   7   3      677.69      725.82       29.02 o
   3   7   3       -4.27        3.15       19.27 o
   4   7   3      100.64      114.50       20.12 o
   5   7   3      128.41      153.99       20.45 o
   6   7   3       -1.92        8.49       10.36 o
   7   7   3       -5.79        6.33       10.66 o
   8   7   3      156.65      155.41       11.45 o
   9   7   3     1504.69     1456.03       16.06 o
  10   7   3      205.18      220.98       18.59 o
  11   7   3      843.31      815.22       20.06 o
  12   7   3       25.84       39.38       15.78 o
  13   7   3       95.85      102.37       13.64 o
  14   7   3       -6.05        1.72        9.16 o
   0   8   3       -6.94        9.46       16.92 o
   1   8   3       36.74       51.22       12.12 o
   2   8   3       -8.20        2.17       12.09 o
   3   8   3       94.00      101.82       14.14 o
   4   8   3       37.07       39.28       14.02 o
   5   8   3       26.88       31.12       10.91 o
   6   8   3       85.09       83.38       10.38 o
   7   8   3       -2.17       11.71       15.27 o
   8   8   3       15.71       26.98       14.95 o
   9   8   3      907.24      819.80       17.07 o
  10   8   3      196.54      218.01       17.53 o
  11   8   3      149.05      138.63       15.46 o
  12   8   3      100.19      130.14       13.27 o
  13   8   3        8.06        5.70       19.11 o
   1   9   3       18.67       36.72       13.41 o
   2   9   3      124.56      132.25       14.19 o
   3   9   3       44.00       54.48       14.43 o
   4   9   3      272.73      285.35       13.93 o
   5   9   3       44.55       44.76       13.15 o
   6   9   3       29.96       41.39       13.24 o
   7   9   3       24.97       37.30       14.78 o
   8   9   3      379.56      361.79       14.96 o
   9   9   3        0.68       11.57        7.60 o
  10   9   3      330.36      322.03       14.63 o
  11   9   3        8.02       11.24       11.17 o
   0  10   3     1209.62      972.39       34.95 o
   1  10   3      552.88      419.25       17.46 o
   2  10   3      673.05      551.39       18.17 o
   3  10   3       -1.11        0.60       21.10 o
   4  10   3       67.42       45.25       16.12 o
   5  10   3      124.18      101.27       15.19 o
   6  10   3        1.99        4.82       12.25 o
   7  10   3       78.05       83.15       13.94 o
   8  10   3        5.66        2.01       11.70 o
   9  10   3       28.31       23.62       18.90 o
   1  11   3      215.15      230.38       14.85 o
   2  11   3       21.80       16.31       11.81 o
   3  11   3      322.94      287.85       11.75 o
   4  11   3       14.49       15.36       11.81 o
   5  11   3       45.06       39.93       13.73 o
   0   0   4     6869.41        0.00      117.12 x
   1   0   4     1454.39        0.00       33.49 x
   2   0   4     3811.56        0.00       70.43 x
   3   0   4     1068.89      992.24       77.89 o
   4   0   4    14545.55    13487.81      126.15 o
   5   0   4     2286.35     2215.99       55.92 o
   6   0   4      692.67      818.19       23.42 o
   7   0   4    15184.75    13259.29       66.75 o
   8   0   4      579.66      535.42       26.30 o
   9   0   4      319.41      200.89       25.08 o
  10   0   4     6489.12     6489.56       69.47 o
  11   0   4       97.53       77.04       25.63 o
  12   0   4        0.38        0.27       25.17 o
  13   0   4      408.78      428.73       17.44 o
  14   0   4     1803.76     2034.29       21.01 o
  15   0   4       46.05       38.73       14.80 o
  16   0   4       84.86       87.37       17.65 o
  17   0   4      290.42      242.07       14.41 o
   1   1   4     6153.23        0.00      101.80 x
   2   1   4    15855.71    15000.72      158.65 o
   3   1   4      340.83      308.25       45.76 o
   4   1   4        1.78        6.47       26.68 o
   5   1   4      931.32      947.07       31.09 o
   6   1   4     1181.35      948.49       17.68 o
   7   1   4     2395.84     2043.74       22.89 o
   8   1   4     9666.09     8708.90       38.87 o
   9   1   4      911.12      940.69       21.24 o
  10   1   4      319.81      287.57       21.14 o
  11   1   4       66.75       52.22       26.84 o
  12   1   4       -5.63        0.45       25.69 o
  13   1   4       52.02       47.53       12.01 o
  14   1   4      108.96      109.63       12.25 o
  15   1   4        1.30        6.93       16.21 o
  16   1   4      191.17      201.83       12.40 o
  17   1   4      248.77      211.84       10.21 o
   0   2   4    48777.52    53107.07      249.08 o
   1   2   4    28827.14    27355.13      188.31 o
   2   2   4     1992.23     1956.13       57.52 o
   3   2   4     2979.70     3144.50       51.93 o
   4   2   4    19124.81    18008.50      105.81 o
   5   2   4      593.56      520.02       14.90 o
   6   2   4     2034.43     1975.41       19.51 o
   7   2   4     3936.51     3623.37       25.75 o
   8   2   4      723.78      703.93       17.27 o
   9   2   4       84.01       67.39       19.70 o
  10   2   4      495.57      506.44       29.16 o
  11   2   4        9.21        3.07       25.60 o
  12   2   4      250.45      317.53       18.20 o
  13   2   4        2.90        2.24       13.60 o
  14   2   4      180.87      189.57       16.36 o
  15   2   4       84.11       75.61       13.33 o
  16   2   4       50.13       44.11       11.88 o
  17   2   4      106.24       72.88        9.58 o
   1   3   4     4191.03     4060.76       58.94 o
   2   3   4     4233.35     4200.83       70.87 o
   3   3   4       30.33       63.37       21.24 o
   4   3   4      308.38      278.02       14.07 o
   5   3   4      502.77      403.94       16.10 o
   6   3   4     1411.67     1223.89       20.10 o
   7   3   4     4629.41     4473.15       31.01 o
   8   3   4       41.51       33.52       15.07 o
   9   3   4      546.55      590.97       18.85 o
  10   3   4      646.06      701.84       26.84 o
  11   3   4     1522.43     1557.52       32.66 o
  12   3   4      166.19      137.21       16.31 o
  13   3   4      100.41      108.45       15.22 o
  14   3   4      453.02      513.27       15.11 o
  15   3   4      184.15      165.73       13.04 o
  16   3   4       84.37       78.63       11.41 o
  17   3   4        1.65        1.88       10.24 o
   0   4   4     1974.53     1849.05       41.61 o
   1   4   4      489.51      534.37       22.41 o
   2   4   4       51.62       63.47       15.80 o
   3   4   4     3623.64     3136.93       20.45 o
   4   4   4     1591.81     1589.14       17.24 o
   5   4   4     2053.12     1808.03       22.06 o
   6   4   4      887.43      816.00       18.91 o
   7   4   4      696.71      716.68       18.45 o
   8   4   4       16.72       18.76       16.39 o
   9   4   4        3.56        0.06       16.50 o
  10   4   4       39.06       32.01       18.49 o
  11   4   4       -2.09        3.38       13.19 o
  12   4   4      148.79      144.41       12.86 o
  13   4   4       -4.20        3.25       15.27 o
  14   4   4       63.83       67.99       13.57 o
  15   4   4      296.45      329.22       13.17 o
  16   4   4      111.83      129.40       10.46 o
   1   5   4      877.46      822.35       17.79 o
   2   5   4      357.95      328.80       17.78 o
   3   5   4     1284.68     1155.33       17.02 o
   4   5   4       16.64        8.65       13.43 o
   5   5   4      395.32      335.39       15.47 o
   6   5   4       69.14       69.20       14.96 o
   7   5   4      391.00      399.71       16.58 o
   8   5   4     1088.43     1082.38       19.07 o
   9   5   4      386.48      372.14       16.46 o
  10   5   4      201.22      236.16       12.57 o
  11   5   4      832.19      819.94       13.43 o
  12   5   4      498.51      481.43       18.25 o
  13   5   4        0.38        2.02       12.45 o
  14   5   4       -2.10        0.52       14.26 o
  15   5   4      182.34      190.21       11.65 o
  16   5   4       66.16       89.37       10.37 o
   0   6   4       35.13       12.52       33.15 o
   1   6   4       -0.99        9.14        9.73 o
   2   6   4      297.62      306.46       18.80 o
   3   6   4      205.43      251.24       17.79 o
   4   6   4     2130.39     2144.74       26.17 o
   5   6   4       31.42       25.32       14.98 o
   6   6   4      430.45      425.78       16.71 o
   7   6   4      217.31      219.34       16.12 o
   8   6   4      295.84      286.34       12.07 o
   9   6   4      150.60      156.31       11.18 o
  10   6   4     1554.02     1464.40       15.46 o
  11   6   4       88.86       78.25       17.02 o
  12   6   4      370.98      362.36       18.21 o
  13   6   4       69.02       76.23       15.41 o
  14   6   4        9.50        8.06       13.10 o
  15   6   4       76.12       83.71        9.42 o
   1   7   4      516.74      609.14       33.35 o
   2   7   4      235.46      241.05       25.75 o
   3   7   4        2.83        0.09       18.60 o
   4   7   4       99.14      104.92       19.55 o
   5   7   4      341.59      371.95       16.42 o
   6   7   4      415.66      435.08       11.68 o
   7   7   4      181.50      161.77       11.17 o
   8   7   4       41.41       37.43       11.09 o
   9   7   4       -6.60        0.00       14.92 o
  10   7   4      172.85      196.43       17.84 o
  11   7   4      160.51      183.68       17.59 o
  12   7   4      161.21      179.95       15.54 o
  13   7   4        2.75       20.90       13.27 o
  14   7   4      103.63       93.87       11.04 o
   0   8   4      143.28      178.93       22.79 o
   1   8   4       -1.50        6.61       13.58 o
   2   8   4     1208.67     1258.89       17.74 o
   3   8   4       56.46       71.27       15.60 o
   4   8   4      685.71      709.55       15.82 o
   5   8   4      168.51      160.94       11.39 o
   6   8   4      257.04      264.77       11.63 o
   7   8   4      849.47      820.20       17.73 o
   8   8   4      103.05      100.21       15.50 o
   9   8   4      199.55      212.89       15.38 o
  10   8   4      341.96      326.58       17.47 o
  11   8   4        8.51       13.76       14.88 o
  12   8   4        7.37        2.97       12.50 o
  13   8   4       -5.63        1.95       18.54 o
   1   9   4       32.85       45.51       15.99 o
   2   9   4      235.40      250.79       17.43 o
   3   9   4      120.07      133.04       15.63 o
   4   9   4       -1.29       10.67       15.13 o
   5   9   4        4.85        2.73       13.26 o
   6   9   4       21.86       46.78       15.35 o
   7   9   4       15.95       36.23       14.81 o
   8   9   4       -4.21       15.25       14.23 o
   9   9   4      140.46      133.98       12.94 o
  10   9   4      165.32      179.35       13.76 o
  11   9   4      -13.40        0.20       11.03 o
   0  10   4     1012.98      809.24       34.77 o
   1  10   4      844.42      734.91       19.45 o
   2  10   4       21.16       39.57       21.33 o
   3  10   4      612.62      535.29       22.77 o
   4  10   4      580.35      511.99       17.45 o
   5  10   4       31.74       48.21       15.11 o
   6  10   4      303.48      272.11       15.32 o
   7  10   4      169.48      175.60       14.03 o
   8  10   4       13.44       15.50       11.61 o
   1  11   4       17.44        7.78       17.05 o
   2  11   4       40.44       50.64       11.65 o
   3  11   4       -0.91        1.47        5.62 o
   4  11   4        9.79       17.25       11.80 o
   5  11   4       42.15       50.41       13.52 o
   1   1   5     2039.44     2073.69       78.59 o
   2   1   5      828.77      905.21       53.71 o
   3   1   5     1199.14     1211.12       49.57 o
   4   1   5       33.52       44.09       27.91 o
   5   1   5       -7.98        0.73       17.39 o
   6   1   5      357.33      319.90       12.48 o
   7   1   5       19.50       11.10       14.03 o
   8   1   5     3669.12     3415.37       26.91 o
   9   1   5      598.69      574.46       25.11 o
  10   1   5      461.39      482.29       25.44 o
  11   1   5      720.82      786.58       33.34 o
  12   1   5      363.14      446.42       16.72 o
  13   1   5       61.16       49.08       11.94 o
  14   1   5      959.24     1015.13       14.37 o
  15   1   5      573.81      591.97       17.85 o
  16   1   5       23.31       43.59       13.87 o
  17   1   5       48.93       44.64       11.81 o
   0   2   5    98357.75    98558.19      634.64 o
   1   2   5    44639.24    44510.09      311.62 o
   2   2   5     3629.85     3472.89       63.31 o
   3   2   5      798.85      817.47       43.34 o
   4   2   5      136.62      135.11       24.18 o
   5   2   5      917.05      862.18       15.66 o
   6   2   5     3222.35     2947.93       22.61 o
   7   2   5      188.25      110.13       14.61 o
   8   2   5       23.72       21.38       13.86 o
   9   2   5        9.70       28.72       16.98 o
  10   2   5      600.96      632.30       23.26 o
  11   2   5     2718.97     2804.50       56.13 o
  12   2   5       62.81       56.87       17.28 o
  13   2   5     1059.76     1148.91       17.16 o
  14   2   5       88.19      104.87       15.89 o
  15   2   5        9.06       16.34       13.06 o
  16   2   5      559.99      519.07       12.98 o
  17   2   5        4.26        1.27       10.87 o
   1   3   5       98.76      121.17       29.38 o
   2   3   5     3060.26     3112.10       55.02 o
   3   3   5      795.91      812.07       26.26 o
   4   3   5       66.19       64.05       12.19 o
   5   3   5      158.39      129.66       14.98 o
   6   3   5       66.41       59.73       15.05 o
   7   3   5     2611.85     2530.09       25.46 o
   8   3   5       -5.81        0.92       15.31 o
   9   3   5       33.06       39.81       16.16 o
  10   3   5     1081.13     1117.43       30.15 o
  11   3   5      380.02      394.73       26.07 o
  12   3   5     1334.12     1342.07       21.40 o
  13   3   5     1435.96     1408.51       23.84 o
  14   3   5      148.48      156.10       13.85 o
  15   3   5       -1.66        4.31       12.63 o
  16   3   5       32.18       36.69       11.20 o
  17   3   5      185.76      147.58       10.52 o
   0   4   5     2826.68     2999.63       40.46 o
   1   4   5     1173.65     1263.79       17.05 o
   2   4   5      213.21      156.45       16.11 o
   3   4   5       -1.11        9.02       12.26 o
   4   4   5     9282.53     8470.71       36.23 o
   5   4   5      770.67      911.12       17.59 o
   6   4   5      360.39      386.32       16.59 o
   7   4   5      581.64      577.47       18.40 o
   8   4   5      176.23      176.08       16.33 o
   9   4   5       32.27       31.66       16.35 o
  10   4   5      290.06      347.48       18.99 o
  11   4   5       76.69       85.51       13.76 o
  12   4   5     1103.96     1129.27       15.63 o
  13   4   5       43.72       35.74       15.19 o
  14   4   5       99.51      110.95       16.48 o
  15   4   5       12.69       10.37       12.02 o
  16   4   5       27.20       23.53       10.07 o
   1   5   5       45.61       55.08       15.05 o
   2   5   5      391.36      457.87       17.88 o
   3   5   5     1511.59     1407.06       17.82 o
   4   5   5       31.45       44.53       13.87 o
   5   5   5      239.20      250.40       15.19 o
   6   5   5      517.73      563.53       16.71 o
   7   5   5       95.99      101.08       15.20 o
   8   5   5      679.92      681.90       18.08 o
   9   5   5      159.75      142.49       15.88 o
  10   5   5     1247.16     1266.04       15.94 o
  11   5   5        5.96        1.30       11.20 o
  12   5   5       97.63       94.96       16.69 o
  13   5   5        4.61        6.02       15.68 o
  14   5   5        0.93        0.76        6.61 o
  15   5   5       43.89       62.62       11.12 o
  16   5   5       29.86       37.07        9.96 o
   0   6   5      -10.49        3.26       32.60 o
   1   6   5      -15.93        0.50       21.40 o
   2   6   5      367.14      356.91       18.69 o
   3   6   5      464.57      496.34       18.36 o
   4   6   5      335.34      321.79       15.30 o
   5   6   5     1169.47     1117.86       18.70 o
   6   6   5      202.16      202.33       15.77 o
   7   6   5      439.57      461.51       17.26 o
   8   6   5     1371.49     1382.07       13.77 o
   9   6   5       49.07       53.97       10.71 o
  10   6   5     1217.00     1194.74       14.74 o
  11   6   5      -13.88        2.11       16.79 o
  12   6   5     1252.03     1162.46       20.28 o
  13   6   5      365.18      374.50       16.46 o
  14   6   5      432.00      435.62       12.26 o
  15   6   5        2.23        9.72        9.77 o
   1   7   5      152.22      177.93       30.82 o
   2   7   5        3.93        9.39       24.09 o
   3   7   5      106.53      110.68       28.80 o
   4   7   5       58.54       73.49       21.74 o
   5   7   5      283.33      268.89       16.34 o
   6   7   5        5.29        0.00       10.53 o
   7   7   5       32.74       43.92       10.91 o
   8   7   5     1390.46     1336.82       14.10 o
   9   7   5      172.55      181.30       15.17 o
  10   7   5       35.86       39.49       14.43 o
  11   7   5      761.71      694.76       18.94 o
  12   7   5       12.06       15.50       14.95 o
  13   7   5      111.69      134.39       13.29 o
  14   7   5       93.51      133.19        9.23 o
   0   8   5      102.64      127.05       32.90 o
   1   8   5        1.03        3.66       18.24 o
   2   8   5       -2.03        0.08       15.96 o
   3   8   5      439.61      446.79       14.88 o
   4   8   5       32.82       35.28       12.69 o
   5   8   5       52.24       42.20       10.99 o
   6   8   5       -3.48        1.45       11.17 o
   7   8   5        6.37       20.75       15.04 o
   8   8   5      449.27      464.84       16.50 o
   9   8   5      305.03      312.90       15.44 o
  10   8   5      734.35      708.40       15.28 o
  11   8   5        8.06        8.59       14.31 o
  12   8   5       16.79       28.62       12.33 o
   1   9   5      -10.98        4.57       20.57 o
   2   9   5       69.22       93.70       17.10 o
   3   9   5      233.35      246.96       15.93 o
   4   9   5        8.19        7.20       15.04 o
   5   9   5       67.54       83.65       13.46 o
   6   9   5      267.12      307.87       15.74 o
   7   9   5      164.78      163.41       14.93 o
   8   9   5      635.70      586.93       15.34 o
   9   9   5      386.62      347.90       13.41 o
  10   9   5       26.01       30.14       13.19 o
  11   9   5      355.52      374.89       11.49 o
   0  10   5     1033.83      911.77       25.23 o
   1  10   5        2.09       13.26       16.99 o
   2  10   5      283.56      272.67       21.88 o
   3  10   5       71.10       48.48       20.83 o
   4  10   5       10.89        1.08       15.91 o
   5  10   5      148.99      151.54       15.34 o
   6  10   5       57.37       84.90       14.55 o
   7  10   5      129.44      123.63       13.50 o
   8  10   5       51.09       45.74       11.45 o
   1  11   5       75.01       72.89       16.90 o
   2  11   5       25.35       29.64       11.09 o
   3  11   5        3.51        7.31       12.47 o
   4  11   5        3.78        1.39       11.45 o
   5  11   5       60.03       49.44       13.33 o
   0   0   6     2653.04     2846.76      102.80 o
   1   0   6    10359.00     9836.16      121.77 o
   2   0   6     6778.81     6855.87      105.87 o
   3   0   6      230.81      214.53       54.14 o
   4   0   6     5739.49     5516.89       91.17 o
   5   0   6    14689.52    14181.35       67.14 o
   6   0   6     2269.40     2255.15       26.27 o
   7   0   6       62.39       37.46       18.88 o
   8   0   6     1716.83     1761.76       40.02 o
   9   0   6     1586.33     1466.70       41.13 o
  10   0   6      705.86      695.81       55.91 o
  11   0   6     1153.04     1230.63       44.48 o
  12   0   6       76.34      103.29       18.99 o
  13   0   6      239.93      259.91       19.63 o
  14   0   6     2478.47     2708.95       27.51 o
  15   0   6      185.99      190.49       19.59 o
  16   0   6        4.52        8.40       26.45 o
  17   0   6     1149.14     1059.94       16.77 o
   1   1   6     7187.83     6831.22      123.04 o
   2   1   6     1742.63     1979.22       64.41 o
   3   1   6     7566.14     7276.52       92.76 o
   4   1   6     3169.14     2947.25       60.29 o
   5   1   6      360.15      377.05       26.11 o
   6   1   6     1225.37     1035.30       15.93 o
   7   1   6     3101.70     2719.68       31.53 o
   8   1   6      197.18      162.69       20.00 o
   9   1   6       95.48       64.49       26.33 o
  10   1   6      150.68      169.15       27.32 o
  11   1   6       88.91      122.63       27.66 o
  12   1   6      294.97      281.64       14.74 o
  13   1   6       52.37       33.51       13.44 o
  14   1   6       13.85       15.20       14.24 o
  15   1   6      212.98      221.10       16.39 o
  16   1   6       15.28       12.38       13.68 o
  17   1   6        5.98        1.19        9.91 o
   0   2   6    66735.75    64967.34      386.64 o
   1   2   6    44621.03    43580.23      331.76 o
   2   2   6     9234.06     8858.59       82.00 o
   3   2   6     1921.32     1729.11       44.42 o
   4   2   6     2831.48     3101.28       18.89 o
   5   2   6       21.72       21.55       14.44 o
   6   2   6      649.15      600.62       17.42 o
   7   2   6      356.35      305.51       16.97 o
   8   2   6      168.24      171.47       16.28 o
   9   2   6      472.93      513.67       22.53 o
  10   2   6     3261.13     3240.90       40.76 o
  11   2   6       83.03       59.54       33.94 o
  12   2   6     1058.79     1161.99       20.49 o
  13   2   6      451.41      509.92       15.22 o
  14   2   6        9.82       11.24       15.03 o
  15   2   6       17.35       16.55       12.68 o
  16   2   6       -0.71       13.80        7.98 o
  17   2   6       16.29       15.72       10.95 o
   1   3   6     5628.53     5646.92       50.49 o
   2   3   6     4685.95     4649.27       44.73 o
   3   3   6      735.30      636.02       20.52 o
   4   3   6     8350.03     7664.16       35.35 o
   5   3   6       30.30        6.51       14.54 o
   6   3   6      975.12     1023.77       18.79 o
   7   3   6     2076.81     1899.71       23.75 o
   8   3   6     4979.11     4655.38       33.71 o
   9   3   6      965.40     1018.91       21.10 o
  10   3   6     1505.60     1578.85       33.15 o
  11   3   6     3578.37     3766.84       28.31 o
  12   3   6       40.23       24.66       15.01 o
  13   3   6        6.32        0.02       18.82 o
  14   3   6      123.96      136.95       13.62 o
  15   3   6       12.20       11.94       12.57 o
  16   3   6       10.56       17.56       13.15 o
  17   3   6       89.88       92.79       10.12 o
   0   4   6     1300.86     1186.69       33.40 o
   1   4   6      799.78     1004.96       18.93 o
   2   4   6     1457.40     1468.59       18.74 o
   3   4   6     2694.48     2530.83       21.61 o
   4   4   6      338.04      307.99       16.15 o
   5   4   6        7.58       18.74       13.48 o
   6   4   6       51.92       36.13       14.88 o
   7   4   6      123.75      139.56       15.73 o
   8   4   6       -1.88        3.17       16.05 o
   9   4   6      369.39      399.44       18.26 o
  10   4   6      616.19      650.37       21.27 o
  11   4   6       68.41       70.22       16.32 o
  12   4   6      181.58      180.98       15.23 o
  13   4   6      348.33      349.06       20.36 o
  14   4   6      154.81      156.31       15.98 o
  15   4   6      126.42      143.93       12.00 o
  16   4   6      193.11      191.76       12.20 o
   1   5   6       -5.60        1.63       12.82 o
   2   5   6      206.20      204.14       16.71 o
   3   5   6      997.10      894.25       19.08 o
   4   5   6     1216.31     1105.05       17.73 o
   5   5   6       14.38       10.73       14.06 o
   6   5   6      237.22      238.35       15.87 o
   7   5   6       78.03       75.27       15.10 o
   8   5   6       10.73       17.77       14.93 o
   9   5   6     1441.60     1483.82       20.65 o
  10   5   6      190.47      202.41       11.45 o
  11   5   6     1444.90     1434.67       14.85 o
  12   5   6      209.59      213.33       16.49 o
  13   5   6       78.39       59.66       20.44 o
  14   5   6       17.55       23.94       15.14 o
  15   5   6      438.53      460.11       11.97 o
  16   5   6       -6.51        1.80       17.58 o
   0   6   6     2161.96     2125.86       37.43 o
   1   6   6     1977.93     1974.43       29.55 o
   2   6   6       77.94       87.26       17.50 o
   3   6   6      141.35      141.21       14.10 o
   4   6   6      976.93      994.59       18.09 o
   5   6   6       80.68       78.14       14.97 o
   6   6   6       99.36      112.24       15.44 o
   7   6   6       46.22       31.61       15.63 o
   8   6   6      559.35      541.48       11.91 o
   9   6   6      161.25      169.68       11.05 o
  10   6   6      239.76      259.17       11.08 o
  11   6   6     1443.65     1478.60       21.13 o
  12   6   6      963.04      884.01       18.84 o
  13   6   6      426.82      394.39       16.37 o
  14   6   6       39.46       46.20       13.27 o
  15   6   6        5.34        1.06       10.30 o
   1   7   6        3.66        8.12       37.90 o
   2   7   6      313.60      343.69       30.28 o
   3   7   6       41.46       57.19       28.67 o
   4   7   6       31.98       42.08       21.05 o
   5   7   6      621.31      650.29       17.90 o
   6   7   6      655.84      663.08       12.43 o
   7   7   6        4.14       13.43       10.66 o
   8   7   6       11.19       12.70       10.80 o
   9   7   6      399.37      419.16       15.83 o
  10   7   6     1072.06     1039.60       17.00 o
  11   7   6      781.81      740.69       18.45 o
  12   7   6       92.63      112.56       14.99 o
  13   7   6       61.08       77.46       12.81 o
  14   7   6        7.12        0.59       12.65 o
   0   8   6       10.57        3.27       32.22 o
   1   8   6      482.60      504.82       25.51 o
   2   8   6      745.14      756.07       21.95 o
   3   8   6      676.85      672.90       14.50 o
   4   8   6       -1.78        5.42       12.34 o
   5   8   6      237.69      257.52       13.49 o
   6   8   6       14.82       11.72       10.77 o
   7   8   6       28.56       43.84       15.04 o
   8   8   6       59.06       77.48       15.07 o
   9   8   6       18.42       25.38       14.29 o
  10   8   6       -0.67        3.75        7.87 o
  11   8   6       48.15       51.29       14.19 o
  12   8   6       13.63       25.54       11.55 o
   1   9   6      382.16      400.53       23.01 o
   2   9   6      484.86      478.27       19.79 o
   3   9   6      145.13      152.53       17.76 o
   4   9   6       26.10       25.71       15.24 o
   5   9   6       -5.97        1.17       15.25 o
   6   9   6       76.88       95.00       14.89 o
   7   9   6       25.95       46.17       14.27 o
   8   9   6       92.34      102.97       13.81 o
   9   9   6       44.02       60.93       12.39 o
  10   9   6      259.06      299.43       11.22 o
  11   9   6        5.04        0.05       17.07 o
   0  10   6     1241.08     1000.66       25.45 o
   1  10   6        7.05        0.01       14.33 o
   2  10   6        1.95        3.72       20.53 o
   3  10   6       53.78       48.76       20.71 o
   4  10   6      682.19      617.93       17.56 o
   5  10   6      135.54      148.14       20.01 o
   6  10   6      100.90       89.15       18.22 o
   7  10   6       21.17       14.42       12.78 o
   8  10   6       -4.60        1.16       10.85 o
   1  11   6        9.00        5.11       15.81 o
   2  11   6       21.26       17.30       10.69 o
   3  11   6       56.60       60.91       12.27 o
   4  11   6        6.59       14.41       14.70 o
   5  11   6       -1.26        2.69       12.79 o
   1   1   7     1380.95     1601.75       63.94 o
   2   1   7      939.78      982.79       34.43 o
   3   1   7     3542.95     3376.28       61.50 o
   4   1   7     3830.47     3985.03       56.04 o
   5   1   7       68.96       81.89       22.79 o
   6   1   7     2592.10     2337.95       21.16 o
   7   1   7      850.13      875.79       23.45 o
   8   1   7      554.37      413.80       25.51 o
   9   1   7      476.36      423.58       26.14 o
  10   1   7      542.10      590.16       38.61 o
  11   1   7      189.87      178.69       28.44 o
  12   1   7      574.17      564.47       16.16 o
  13   1   7       11.70       12.96       13.57 o
  14   1   7      206.47      213.43       14.71 o
  15   1   7       54.82       51.09       12.15 o
  16   1   7       30.82       19.26       13.56 o
  17   1   7       -2.62        1.76       10.81 o
   0   2   7    38748.66    36087.32      308.12 o
   1   2   7    25902.20    24658.73      134.63 o
   2   2   7     1140.40     1101.20       30.89 o
   3   2   7     2465.00     2795.64       28.65 o
   4   2   7    27196.13    26648.46       50.26 o
   5   2   7      106.20      125.22       15.30 o
   6   2   7       33.85       12.16       15.87 o
   7   2   7       15.98       17.62       15.17 o
   8   2   7       24.45       31.93       22.27 o
   9   2   7      137.39      135.10       20.57 o
  10   2   7     1172.30     1151.54       30.95 o
  11   2   7     3516.82     3721.47       61.45 o
  12   2   7        9.13        1.49       13.98 o
  13   2   7      638.11      655.71       13.54 o
  14   2   7        1.26        4.34       13.04 o
  15   2   7       41.44       32.80       14.91 o
  16   2   7       75.60       60.93       13.45 o
  17   2   7       55.76       56.49       11.05 o
   1   3   7      533.23      515.29       17.69 o
   2   3   7     3591.81     3480.33       25.05 o
   3   3   7      533.17      560.31       15.61 o
   4   3   7      136.76      161.31       12.13 o
   5   3   7     1834.80     1721.47       26.73 o
   6   3   7       45.23       35.36       15.73 o
   7   3   7      854.35      764.29       19.05 o
   8   3   7       -9.12        4.27       15.24 o
   9   3   7       35.59       46.97       16.58 o
  10   3   7     3184.29     3173.09       43.07 o
  11   3   7       37.18       34.16       15.68 o
  12   3   7      378.47      373.13       16.21 o
  13   3   7      208.00      238.48       16.40 o
  14   3   7       83.74       97.06       13.66 o
  15   3   7      151.91      148.15       15.18 o
  16   3   7       20.35       10.13       12.82 o
  17   3   7        1.11        0.68        9.59 o
   0   4   7      298.97      320.26       28.13 o
   1   4   7       21.80       32.78       17.29 o
   2   4   7     9113.81     8120.04       35.07 o
   3   4   7      278.99      247.37       15.17 o
   4   4   7     5498.16     5062.32       29.51 o
   5   4   7     2256.65     2203.55       24.86 o
   6   4   7      150.61      158.09       15.23 o
   7   4   7       36.24       47.25       15.53 o
   8   4   7      355.69      335.96       17.98 o
   9   4   7     3242.16     3214.22       31.15 o
  10   4   7      193.85      219.40       18.92 o
  11   4   7        9.18       13.28       16.22 o
  12   4   7      273.90      290.98       15.57 o
  13   4   7       23.37       20.65       18.81 o
  14   4   7      201.73      249.65       13.64 o
  15   4   7      287.33      285.76       12.38 o
  16   4   7        4.77       10.15       11.63 o
   1   5   7       24.35       13.77       15.46 o
   2   5   7       23.86       27.84       16.77 o
   3   5   7       23.50       24.17       13.08 o
   4   5   7      134.24      163.42       14.44 o
   5   5   7      499.60      513.47       16.50 o
   6   5   7      109.45      110.43       15.49 o
   7   5   7       67.11       73.47       15.32 o
   8   5   7      952.28      935.73       18.99 o
   9   5   7      164.04      160.69       12.41 o
  10   5   7      944.68     1032.14       12.31 o
  11   5   7      643.55      633.86       14.36 o
  12   5   7       -2.22        0.66       19.64 o
  13   5   7      111.24       99.32       20.81 o
  14   5   7       14.32        4.75       14.53 o
  15   5   7       -5.31        2.34       10.25 o
   0   6   7      227.32      207.33       23.72 o
   1   6   7      246.88      262.31       25.64 o
   2   6   7     1483.04     1420.82       32.37 o
   3   6   7      519.67      535.99       15.68 o
   4   6   7      439.08      435.40       16.27 o
   5   6   7      743.43      729.58       17.98 o
   6   6   7       18.13       21.69       15.13 o
   7   6   7      252.04      254.90       16.42 o
   8   6   7       98.92      104.42       10.47 o
   9   6   7      945.50      972.81       12.87 o
  10   6   7      840.84      902.57       12.55 o
  11   6   7       -5.49        2.19       13.84 o
  12   6   7      578.17      575.65       17.51 o
  13   6   7      368.74      348.69       20.31 o
  14   6   7       27.40       44.59       12.69 o
  15   6   7       -5.74        0.40       12.37 o
   1   7   7       43.88       44.94       37.42 o
   2   7   7       91.73       98.30       29.14 o
   3   7   7     1354.88     1419.90       38.97 o
   4   7   7      246.13      287.26       21.98 o
   5   7   7       19.74       17.66       13.12 o
   6   7   7       58.72       75.87       10.66 o
   7   7   7       84.00       74.71       11.09 o
   8   7   7        8.90        6.49       10.83 o
   9   7   7       13.26       12.77       14.49 o
  10   7   7      110.61      110.71       14.65 o
  11   7   7      765.79      705.62       15.37 o
  12   7   7      168.76      181.58       14.65 o
  13   7   7       -3.49        3.39       15.66 o
  14   7   7       25.99       22.26       12.35 o
   0   8   7      281.32      312.40       33.68 o
   1   8   7      190.84      236.15       24.14 o
   2   8   7        9.40       12.29       19.09 o
   3   8   7     2310.69     2304.03       20.10 o
   4   8   7       99.91      108.07       12.67 o
   5   8   7      684.40      670.76       14.36 o
   6   8   7        6.36        2.04       12.66 o
   7   8   7       24.05       13.22       14.84 o
   8   8   7      362.27      388.28       15.66 o
   9   8   7        0.23        7.26       14.42 o
  10   8   7      280.88      294.54       13.57 o
  11   8   7        1.51        0.13       10.96 o
  12   8   7      112.98      129.99       11.69 o
   1   9   7      305.66      288.15       18.55 o
   2   9   7      823.00      745.29       20.39 o
   3   9   7      522.96      484.47       24.08 o
   4   9   7      175.76      195.90       18.47 o
   5   9   7       -3.73       13.37       14.75 o
   6   9   7       -1.42        2.14       14.83 o
   7   9   7       13.23       23.26       14.14 o
   8   9   7       89.28      109.20       13.23 o
   9   9   7      621.60      551.05       13.38 o
  10   9   7      198.60      184.58       10.67 o
   0  10   7      448.35      385.81       22.38 o
   1  10   7       26.95       25.88       14.34 o
   2  10   7        2.14        1.08       15.92 o
   3  10   7      120.87      133.67       21.28 o
   4  10   7      103.35      102.65       15.84 o
   5  10   7      330.68      334.55       20.30 o
   6  10   7       31.99       28.94       17.67 o
   7  10   7      165.73      149.11       16.31 o
   8  10   7        7.49        1.37       13.48 o
   1  11   7       -8.02        5.10       14.98 o
   2  11   7       60.45       67.32       12.64 o
   3  11   7       12.19       14.35       11.49 o
   4  11   7        1.61        2.55       14.17 o
   5  11   7        0.30        0.01       11.70 o
   0   0   8      106.09      159.06       75.65 o
   1   0   8     5186.59     5004.64       68.66 o
   2   0   8       74.73       55.01       35.96 o
   3   0   8     5837.72     5962.67       78.72 o
   4   0   8     4190.94     4265.91      101.77 o
   5   0   8        6.48        0.32       21.01 o
   6   0   8      531.92      418.77       25.68 o
   7   0   8     4032.20     4036.02       42.32 o
   8   0   8       41.86       44.39       46.63 o
   9   0   8      551.72      567.52       52.28 o
  10   0   8     2380.47     2701.69       75.49 o
  11   0   8      -22.97       10.33       49.03 o
  12   0   8      791.28      794.75       23.30 o
  13   0   8     1197.24     1189.92       23.80 o
  14   0   8      497.57      527.87       21.46 o
  15   0   8       17.92       22.07       18.73 o
  16   0   8      255.58      261.79       17.71 o
  17   0   8     1000.99     1007.41       15.82 o
   1   1   8       85.63       64.58       19.47 o
   2   1   8      583.19      638.20       25.13 o
   3   1   8     1066.49     1019.74       32.39 o
   4   1   8     1681.30     1683.15       38.30 o
   5   1   8     1309.23     1310.56       26.66 o
   6   1   8      421.10      411.93       17.11 o
   7   1   8     1163.93     1269.98       29.31 o
   8   1   8      267.93      292.37       24.50 o
   9   1   8      561.78      710.59       26.06 o
  10   1   8      269.62      286.95       36.46 o
  11   1   8     1544.63     1455.35       39.71 o
  12   1   8       76.06       76.92       13.99 o
  13   1   8      318.21      377.73       14.72 o
  14   1   8      724.48      815.30       15.94 o
  15   1   8      552.20      561.94       14.27 o
  16   1   8        2.84        2.70       11.06 o
  17   1   8      373.90      308.32       11.38 o
   0   2   8    16238.78    15474.19      146.75 o
   1   2   8    12388.67    12283.93       84.41 o
   2   2   8     1876.00     1716.79       28.20 o
   3   2   8     3047.50     2694.12       30.89 o
   4   2   8      544.36      540.87       18.78 o
   5   2   8       55.15       29.62       14.84 o
   6   2   8     1279.24     1174.53       20.44 o
   7   2   8     1185.72     1121.43       19.96 o
   8   2   8     3336.47     3108.88       39.70 o
   9   2   8       50.22       61.38       21.02 o
  10   2   8     1703.42     1872.64       34.07 o
  11   2   8      636.02      747.41       40.60 o
  12   2   8     1059.56     1079.68       18.35 o
  13   2   8      218.55      222.84       12.69 o
  14   2   8      448.72      463.91       14.42 o
  15   2   8       40.64       53.82       14.87 o
  16   2   8      195.41      169.61       13.79 o
  17   2   8      218.62      203.38       10.92 o
   1   3   8       35.78       14.39       15.94 o
   2   3   8      615.97      615.83       15.50 o
   3   3   8      110.82      105.69       14.57 o
   4   3   8     6926.55     6841.83       31.05 o
   5   3   8     3274.66     2943.91       23.21 o
   6   3   8        7.02        1.48       15.18 o
   7   3   8     3200.62     3055.30       27.55 o
   8   3   8      860.06      857.74       19.94 o
   9   3   8      136.77      155.70       17.09 o
  10   3   8      211.63      231.03       24.44 o
  11   3   8     2914.11     2954.53       23.07 o
  12   3   8       28.33       32.38       13.16 o
  13   3   8       51.94       49.40       15.87 o
  14   3   8      458.30      482.10       16.89 o
  15   3   8      596.10      596.59       16.44 o
  16   3   8       64.67       51.26       12.38 o
   0   4   8       80.15       40.58       41.01 o
   1   4   8     1877.29     1758.67       28.59 o
   2   4   8       40.32       14.41       18.42 o
   3   4   8     4366.82     3913.34       26.76 o
   4   4   8      545.53      529.78       16.81 o
   5   4   8      137.19      148.79       16.80 o
   6   4   8      156.96      149.85       14.91 o
   7   4   8      377.41      392.21       17.10 o
   8   4   8       19.91       22.75       15.61 o
   9   4   8      231.84      224.28       17.73 o
  10   4   8      298.41      312.73       12.13 o
  11   4   8        0.36        0.08       11.76 o
  12   4   8       93.42      100.97       14.69 o
  13   4   8      163.56      175.87       19.85 o
  14   4   8       30.39       40.81       15.61 o
  15   4   8        6.63       15.68       13.49 o
  16   4   8        7.18        7.24       10.98 o
   1   5   8     1395.12     1459.35       28.41 o
   2   5   8        9.91       38.39       17.10 o
   3   5   8        3.10       24.20       13.41 o
   4   5   8       72.98       60.63       14.26 o
   5   5   8      671.55      681.82       17.22 o
   6   5   8      150.19      137.95       15.77 o
   7   5   8        7.71        0.16       15.22 o
   8   5   8      306.33      309.50       16.74 o
   9   5   8      714.45      744.06       12.79 o
  10   5   8      247.38      251.57       11.65 o
  11   5   8      758.07      772.20       12.92 o
  12   5   8       47.59       39.73       19.86 o
  13   5   8       47.83       70.01       19.52 o
  14   5   8       13.47       14.69       11.76 o
  15   5   8       21.54       14.04       11.90 o
   0   6   8       40.74       41.73       26.48 o
   1   6   8       68.45      101.16       24.65 o
   2   6   8       24.37        9.60       24.54 o
   3   6   8      246.03      233.34       14.85 o
   4   6   8       19.18       25.71       14.60 o
   5   6   8       -0.35        1.09       12.90 o
   6   6   8      393.56      449.08       17.26 o
   7   6   8       54.33       43.92       15.79 o
   8   6   8      207.70      231.90       10.98 o
   9   6   8       19.94       19.74       10.51 o
  10   6   8       90.22       99.23       14.01 o
  11   6   8      848.16      807.05       18.49 o
  12   6   8       -1.17        3.18       19.87 o
  13   6   8       60.56       69.15       17.85 o
  14   6   8      313.92      331.73       11.17 o
   1   7   8      447.13      489.85       28.78 o
   2   7   8       48.19       32.45       29.28 o
   3   7   8      205.20      246.03       31.65 o
   4   7   8      336.46      329.80       23.23 o
   5   7   8      252.00      262.41       14.43 o
   6   7   8       22.08       21.15       10.59 o
   7   7   8       32.35       26.84       10.55 o
   8   7   8       64.30       71.34       10.84 o
   9   7   8       -2.43        0.55       14.36 o
  10   7   8     1034.15     1023.02       16.65 o
  11   7   8      633.38      591.59       14.62 o
  12   7   8      241.49      239.63       19.06 o
  13   7   8        9.27       20.02       11.94 o
   0   8   8     1340.27     1463.45       40.76 o
   1   8   8       77.25      122.59       22.92 o
   2   8   8      944.69      863.50       16.73 o
   3   8   8       -2.78        8.67       12.77 o
   4   8   8      179.01      196.57       14.73 o
   5   8   8      430.93      445.23       15.60 o
   6   8   8      138.06      146.62       15.27 o
   7   8   8      127.19      144.60       15.07 o
   8   8   8      239.56      238.26       15.46 o
   9   8   8      174.55      206.44       14.15 o
  10   8   8      147.16      151.92       12.68 o
  11   8   8       -0.15        2.36       26.10 o
  12   8   8       11.68       14.01       13.74 o
   1   9   8      340.75      326.88       18.45 o
   2   9   8      638.28      581.06       19.64 o
   3   9   8      426.84      380.23       23.36 o
   4   9   8       73.60       96.51       21.89 o
   5   9   8       18.72        0.10       18.12 o
   6   9   8      164.82      132.17       14.95 o
   7   9   8      137.18      139.21       14.30 o
   8   9   8      615.12      574.58       14.44 o
   9   9   8       11.04        1.05       11.31 o
  10   9   8      413.84      419.51       12.23 o
   0  10   8      580.12      532.55       22.01 o
   1  10   8       10.07       16.69       15.72 o
   2  10   8        2.03        0.00       13.50 o
   3  10   8      214.78      186.69       20.71 o
   4  10   8       78.89       88.50       19.82 o
   5  10   8       35.71       30.81       18.56 o
   6  10   8      134.99      110.48       17.64 o
   7  10   8       22.71       43.69       15.34 o
   8  10   8      116.41      112.67       13.33 o
   1  11   8        9.72       13.64       13.97 o
   2  11   8       24.43        8.95       11.82 o
   3  11   8       -3.71        0.44       10.96 o
   4  11   8       20.00       22.01       13.79 o
   1   1   9     2467.75     2475.03       32.61 o
   2   1   9      698.25      729.09       22.66 o
   3   1   9     1671.96     1673.63       18.67 o
   4   1   9       60.26       58.78       20.30 o
   5   1   9      387.23      339.56       18.92 o
   6   1   9     1073.46     1068.91       22.64 o
   7   1   9      196.81      159.11       22.52 o
   8   1   9      127.80      129.81       24.82 o
   9   1   9      155.90      187.47       24.12 o
  10   1   9      577.19      670.67       40.27 o
  11   1   9       -7.92       13.64       28.06 o
  12   1   9      550.87      588.35       16.13 o
  13   1   9       65.53       58.84       13.90 o
  14   1   9       69.13       76.44       14.30 o
  15   1   9       -0.99        5.13        6.19 o
  16   1   9      119.95       90.67       11.36 o
  17   1   9       68.31       60.91       10.11 o
   0   2   9    59554.71    56457.96      280.36 o
   1   2   9     9444.04     9080.26       90.87 o
   2   2   9     1831.50     1921.98       25.09 o
   3   2   9      303.14      372.31       20.54 o
   4   2   9    17096.53    16183.48       51.25 o
   5   2   9      760.27      702.25       19.31 o
   6   2   9     2271.51     1945.17       23.39 o
   7   2   9     2094.68     1997.50       24.92 o
   8   2   9       -4.95        1.85       22.35 o
   9   2   9       12.96        3.21       21.17 o
  10   2   9      342.34      351.53       26.07 o
  11   2   9       78.72       84.03       33.72 o
  12   2   9       -2.01        0.57       14.33 o
  13   2   9       13.97       12.75       13.48 o
  14   2   9       32.59       33.09       12.93 o
  15   2   9       29.97       24.82       11.75 o
  16   2   9      230.20      203.49       13.27 o
  17   2   9       82.32       52.68        9.63 o
   1   3   9     3153.79     3075.33       33.02 o
   2   3   9     9861.06     9490.17       35.78 o
   3   3   9      142.13      157.70       15.68 o
   4   3   9      481.02      482.70       17.10 o
   5   3   9     4031.43     3817.59       25.62 o
   6   3   9      346.05      360.18       15.64 o
   7   3   9       12.41       15.78       16.11 o
   8   3   9     2001.97     1873.94       25.16 o
   9   3   9      131.39      151.83       16.93 o
  10   3   9      186.15      193.91       24.13 o
  11   3   9      495.32      528.39       14.26 o
  12   3   9      199.06      208.42       13.56 o
  13   3   9       10.22        0.02       12.98 o
  14   3   9      115.41      115.49       15.87 o
  15   3   9      236.45      213.56       14.87 o
  16   3   9       26.21       19.90       11.98 o
   0   4   9     1933.06     1971.68       54.23 o
   1   4   9      604.36      544.39       20.45 o
   2   4   9      880.39      784.42       22.56 o
   3   4   9      226.39      173.71       16.09 o
   4   4   9      273.46      247.79       16.46 o
   5   4   9      218.31      181.97       17.64 o
   6   4   9      130.00      148.87       18.40 o
   7   4   9     4959.85     4821.79       28.90 o
   8   4   9      269.96      289.53       16.09 o
   9   4   9     2906.58     2730.28       29.96 o
  10   4   9     4055.75     4286.44       17.86 o
  11   4   9        6.66        7.17       12.67 o
  12   4   9       72.24       62.52       19.10 o
  13   4   9       39.78       44.96       15.82 o
  14   4   9      439.43      463.33       16.45 o
  15   4   9      121.91       96.47       13.59 o
  16   4   9        3.40        1.22       10.39 o
   1   5   9      240.74      251.09       22.65 o
   2   5   9     1175.43     1062.47       21.36 o
   3   5   9      523.35      501.58       18.57 o
   4   5   9       43.45       61.91       14.44 o
   5   5   9       41.98       35.98       15.26 o
   6   5   9       13.62       15.34       15.34 o
   7   5   9      824.51      913.89       18.98 o
   8   5   9       22.78       36.52       15.50 o
   9   5   9      116.55      140.82       11.04 o
  10   5   9      288.18      277.79       11.52 o
  11   5   9       50.58       50.63       12.68 o
  12   5   9       12.23        6.83       14.93 o
  13   5   9       93.26       88.46       15.36 o
  14   5   9       -0.01        0.20       33.00 o
  15   5   9      356.19      358.60       12.62 o
   0   6   9     2013.35     2113.86       36.99 o
   1   6   9       37.19       49.22       23.96 o
   2   6   9      868.44      943.86       29.42 o
   3   6   9      228.88      216.91       17.92 o
   4   6   9     1913.80     1950.07       21.95 o
   5   6   9      481.64      438.45       17.16 o
   6   6   9      269.69      262.56       16.87 o
   7   6   9     1015.14     1062.83       11.69 o
   8   6   9       11.41       10.82       10.17 o
   9   6   9        3.16        2.99       11.22 o
  10   6   9      423.01      448.65       17.53 o
  11   6   9       32.50       38.65       15.84 o
  12   6   9      227.33      223.50       15.22 o
  13   6   9       -3.15        0.91       13.64 o
  14   6   9      171.00      190.22       12.29 o
   1   7   9       99.66      127.78       27.14 o
   2   7   9       99.22       73.57       28.37 o
   3   7   9       11.70       23.42       29.29 o
   4   7   9      177.80      188.26       14.95 o
   5   7   9        9.60        3.82       13.00 o
   6   7   9        7.26        5.98       10.39 o
   7   7   9      435.59      516.97       11.95 o
   8   7   9      493.32      527.11       13.59 o
   9   7   9       53.55       76.87       14.24 o
  10   7   9      135.67      138.34       13.95 o
  11   7   9      530.09      482.98       16.52 o
  12   7   9      255.56      249.65       13.80 o
  13   7   9       36.11       49.49       11.18 o
   0   8   9     3626.39     3635.79       54.04 o
   1   8   9     1399.77     1347.23       20.68 o
   2   8   9      312.94      299.96       15.48 o
   3   8   9      965.27      975.83       13.81 o
   4   8   9      245.58      272.77       14.70 o
   5   8   9       60.76       58.49       14.21 o
   6   8   9       18.02       29.22       17.51 o
   7   8   9      150.52      177.96       15.01 o
   8   8   9       33.37       31.88       14.23 o
   9   8   9       40.63       41.46       13.19 o
  10   8   9       25.43       29.82       12.16 o
  11   8   9      137.07      141.12       12.64 o
  12   8   9      112.80      115.38       13.40 o
   1   9   9      107.58      101.50       13.21 o
   2   9   9       44.13       32.75       17.15 o
   3   9   9       96.18      113.83       21.72 o
   4   9   9        9.68       18.18       21.24 o
   5   9   9      703.85      631.76       23.82 o
   6   9   9       -3.79        0.06       16.99 o
   7   9   9       62.82       50.43       16.46 o
   8   9   9      -12.43        0.01       12.22 o
   9   9   9       68.24       74.35       12.79 o
  10   9   9        4.12        6.79       10.36 o
   0  10   9       87.75      104.22       19.74 o
   1  10   9       -2.82        1.78       12.89 o
   2  10   9      284.36      253.43       16.49 o
   3  10   9       42.63       31.98       15.93 o
   4  10   9       15.44       12.32       18.94 o
   5  10   9      -16.89        0.05       17.98 o
   6  10   9       36.48       33.74       16.66 o
   7  10   9       34.62       44.65       14.94 o
   8  10   9      141.29      142.30       13.12 o
   1  11   9       22.43       16.07       19.94 o
   2  11   9        5.91        2.11       13.26 o
   3  11   9       36.40       48.32       14.13 o
   4  11   9       10.64        1.19       12.76 o
   0   0  10     4653.44     4558.13       60.14 o
   1   0  10     2982.70     3082.59       51.73 o
   2   0  10     3435.37     3396.62       84.05 o
   3   0  10      446.66      327.23       61.96 o
   4   0  10      224.58      269.21       42.11 o
   5   0  10     6435.45     5744.72       80.45 o
   6   0  10      393.32      368.36       47.49 o
   7   0  10      297.35      297.99       34.48 o
   8   0  10      114.16       76.27       46.77 o
   9   0  10     1509.49     1443.33       64.26 o
  10   0  10      278.03      283.97       51.02 o
  11   0  10     3459.48     3589.20       89.27 o
  12   0  10       49.52       47.27       19.38 o
  13   0  10      877.33      926.13       23.06 o
  14   0  10      219.46      223.91       19.55 o
  15   0  10      142.75      145.35       19.05 o
  16   0  10      185.96      188.37       15.54 o
  17   0  10     1004.06      809.64       14.65 o
   1   1  10     1429.00     1365.64       31.52 o
   2   1  10       27.06       27.82       20.37 o
   3   1  10       90.23      138.40       19.16 o
   4   1  10       10.31        0.48       13.56 o
   5   1  10     3829.29     3517.53       27.26 o
   6   1  10       13.78        5.95       18.20 o
   7   1  10      185.31      186.13       22.81 o
   8   1  10      766.20      762.37       27.65 o
   9   1  10      -12.41        3.28       22.67 o
  10   1  10       30.10        4.84       32.95 o
  11   1  10     5256.11     5371.39       72.56 o
  12   1  10       -2.80        5.86       14.30 o
  13   1  10        2.53        7.80       13.95 o
  14   1  10       55.28       55.20       13.72 o
  15   1  10      150.89      145.98       12.93 o
  16   1  10       11.58        4.85       10.62 o
  17   1  10       90.96       86.28        9.63 o
   0   2  10      -20.16       19.90       31.41 o
   1   2  10       11.06       22.95       18.29 o
   2   2  10       62.40       49.09       17.88 o
   3   2  10     1080.50     1089.55       18.48 o
   4   2  10     1325.32     1152.43       23.57 o
   5   2  10     1288.05     1088.75       23.77 o
   6   2  10     3828.99     3668.93       29.31 o
   7   2  10      707.56      726.59       22.03 o
   8   2  10     1581.78     1536.67       32.73 o
   9   2  10     1309.92     1192.99       31.99 o
  10   2  10      159.22      184.91       21.47 o
  11   2  10       -0.89        0.02        6.48 o
  12   2  10      885.19      894.03       14.12 o
  13   2  10       13.29        3.22       13.11 o
  14   2  10      554.82      595.54       14.80 o
  15   2  10       26.60       32.27       12.05 o
  16   2  10      281.04      283.46       12.86 o
  17   2  10       83.84       87.71       11.57 o
   1   3  10      332.68      423.28       16.98 o
   2   3  10      279.84      245.60       16.90 o
   3   3  10     1708.52     1383.67       21.55 o
   4   3  10     1142.31     1108.77       20.44 o
   5   3  10      738.00      642.14       19.13 o
   6   3  10      161.62      151.57       15.01 o
   7   3  10     1748.49     1646.47       21.65 o
   8   3  10      842.30      872.26       20.91 o
   9   3  10       76.87       86.67       23.14 o
  10   3  10     3138.13     3363.62       37.33 o
  11   3  10      647.98      671.85       14.62 o
  12   3  10       51.75       61.70       10.68 o
  13   3  10      104.94      103.42       11.81 o
  14   3  10       36.95       38.15       12.22 o
  15   3  10     1179.17     1121.85       16.69 o
  16   3  10        7.12        0.40       11.52 o
   0   4  10       43.04       44.07       27.77 o
   1   4  10     4188.60     4012.86       33.39 o
   2   4  10      356.92      387.24       18.87 o
   3   4  10       23.84       51.03       19.33 o
   4   4  10     1442.36     1466.25       21.24 o
   5   4  10      480.06      517.31       19.58 o
   6   4  10      924.15      863.32       22.99 o
   7   4  10       97.46       83.71       15.82 o
   8   4  10      402.87      452.90       16.93 o
   9   4  10      124.88      126.74       15.74 o
  10   4  10      266.98      282.95       10.84 o
  11   4  10      654.62      653.32       12.83 o
  12   4  10      533.54      538.19       14.13 o
  13   4  10       99.86      106.51       15.62 o
  14   4  10       21.46       23.06       14.07 o
  15   4  10       -7.26        0.28       12.75 o
  16   4  10       18.83        9.10        9.84 o
   1   5  10       14.27       17.35       30.80 o
   2   5  10       99.71      127.34       17.18 o
   3   5  10       22.22       19.72       16.21 o
   4   5  10      354.03      355.56       16.12 o
   5   5  10      290.19      284.36       16.58 o
   6   5  10      209.21      212.65       16.45 o
   7   5  10     1656.39     1641.36       22.16 o
   8   5  10       99.03       96.44       15.90 o
   9   5  10       17.40       22.73        9.71 o
  10   5  10      494.41      530.35       11.35 o
  11   5  10      419.93      417.07       16.80 o
  12   5  10       19.19       13.09       14.62 o
  13   5  10      179.87      191.23       15.36 o
  14   5  10       60.16       64.43       13.08 o
  15   5  10        6.61        3.60       10.73 o
   0   6  10      122.17      122.45       27.38 o
   1   6  10      447.97      498.83       26.73 o
   2   6  10      -11.26        0.17       24.08 o
   3   6  10      473.22      507.53       20.88 o
   4   6  10      574.03      563.11       17.41 o
   5   6  10        4.45        1.06       15.18 o
   6   6  10       -1.47        0.10       15.73 o
   7   6  10      319.07      322.38       10.10 o
   8   6  10       37.39       34.30       11.14 o
   9   6  10       41.47       51.70       11.15 o
  10   6  10       28.79       12.27       15.78 o
  11   6  10        8.15        4.26       15.24 o
  12   6  10       82.81       86.82       14.74 o
  13   6  10       11.71        9.81       12.97 o
  14   6  10      359.33      289.60       15.49 o
   1   7  10       77.96       99.55       27.04 o
   2   7  10       -0.84        3.49       13.22 o
   3   7  10       24.81       30.11       28.85 o
   4   7  10       41.74       41.60       12.07 o
   5   7  10       58.32       42.16       11.89 o
   6   7  10        2.42       12.99       11.47 o
   7   7  10      154.70      172.84       11.20 o
   8   7  10      104.08      134.20       14.34 o
   9   7  10      144.33      157.46       16.93 o
  10   7  10       68.95       91.25       15.72 o
  11   7  10      203.17      193.48       15.00 o
  12   7  10       89.78       88.86       12.73 o
  13   7  10       29.02       50.50       13.92 o
   0   8  10     1082.68     1089.27       24.54 o
   1   8  10       13.93       21.66       14.45 o
   2   8  10     1137.47     1069.29       17.25 o
   3   8  10     2642.77     2510.40       17.97 o
   4   8  10       79.57      103.49       12.76 o
   5   8  10     1322.90     1300.58       21.87 o
   6   8  10       56.33       79.71       17.30 o
   7   8  10       18.61       32.60       17.11 o
   8   8  10      118.32      123.84       14.11 o
   9   8  10      167.88      174.50       13.41 o
  10   8  10      143.97      151.73       14.08 o
  11   8  10       -0.07        3.10       28.18 o
  12   8  10       90.08       89.06       18.03 o
   1   9  10      607.73      528.08       14.21 o
   2   9  10       31.06       40.40       14.38 o
   3   9  10      561.22      537.71       23.23 o
   4   9  10      184.52      194.23       21.62 o
   5   9  10      -10.12        0.17       21.11 o
   6   9  10       26.99        9.82       20.31 o
   7   9  10      -11.37        0.04       18.97 o
   8   9  10       81.49      108.04       17.66 o
   9   9  10       37.02       45.83       15.35 o
  10   9  10      273.72      280.21       13.29 o
   0  10  10       59.65       54.51       14.64 o
   1  10  10      161.43      151.38       15.24 o
   2  10  10        6.26       16.69       15.14 o
   3  10  10       -0.17        0.85       36.60 o
   4  10  10      192.86      173.58       19.06 o
   5  10  10       21.47       25.08       17.75 o
   6  10  10       64.45       54.22       16.32 o
   7  10  10      127.31      127.08       14.79 o
   8  10  10       70.60       76.31       17.00 o
   1  11  10       -7.84        2.33       18.19 o
   2  11  10       57.27       45.54       19.19 o
   3  11  10        9.93       20.22       12.94 o
   1   1  11     1476.52     1474.70       31.92 o
   2   1  11    10910.59    10310.63       43.52 o
   3   1  11       62.46       48.50       23.70 o
   4   1  11     2793.71     2540.52       22.54 o
   5   1  11     2172.46     2115.86       24.51 o
   6   1  11      242.30      270.74       17.06 o
   7   1  11      302.25      284.62       23.05 o
   8   1  11      141.37      133.91       23.52 o
   9   1  11       57.21       23.40       32.64 o
  10   1  11      903.27      968.77       42.77 o
  11   1  11      164.87      162.59       16.62 o
  12   1  11     1315.73     1348.35       14.96 o
  13   1  11       28.54       23.71       13.86 o
  14   1  11       65.71       71.70       13.70 o
  15   1  11       59.44       58.68       11.94 o
  16   1  11        4.73        1.90        8.97 o
  17   1  11       51.84       45.75        9.20 o
   0   2  11     1358.64     1435.00       26.71 o
   1   2  11     2498.36     2461.04       22.12 o
   2   2  11     5620.65     5018.81       32.86 o
   3   2  11     2430.60     2226.63       22.11 o
   4   2  11     5113.30     4705.26       33.80 o
   5   2  11     1082.25     1020.83       24.68 o
   6   2  11       63.19       61.65       17.30 o
   7   2  11       45.55       33.98       18.13 o
   8   2  11       37.71       42.12       24.61 o
   9   2  11      137.05      121.98       25.22 o
  10   2  11       94.80      102.14       20.83 o
  11   2  11      867.47      940.43       14.49 o
  12   2  11      333.34      336.42       12.50 o
  13   2  11      572.09      593.10       15.15 o
  14   2  11      420.97      422.41       14.00 o
  15   2  11       86.29       81.56       11.72 o
  16   2  11       58.35       47.93        9.85 o
   1   3  11     2979.35     2778.49       24.97 o
   2   3  11      689.83      693.86       21.29 o
   3   3  11       13.49       11.45       16.29 o
   4   3  11     1963.98     1887.18       23.55 o
   5   3  11       14.05        5.02       14.41 o
   6   3  11      695.64      678.36       19.17 o
   7   3  11      126.82      136.95       16.02 o
   8   3  11     2022.20     2014.64       25.37 o
   9   3  11     1523.29     1599.81       32.32 o
  10   3  11      232.18      263.75       22.77 o
  11   3  11     1457.42     1562.25       17.17 o
  12   3  11      105.11      107.74       10.59 o
  13   3  11      135.36      125.56       12.01 o
  14   3  11        5.30        0.00       11.96 o
  15   3  11       29.34       23.74       10.76 o
  16   3  11       39.69       13.95       10.56 o
   0   4  11    26753.22    26740.28      107.57 o
   1   4  11       -1.99        1.63       17.23 o
   2   4  11     5196.09     4797.45       35.02 o
   3   4  11      145.45      168.31       21.19 o
   4   4  11     1968.62     2017.95       23.53 o
   5   4  11     4426.59     4522.33       33.47 o
   6   4  11      569.15      595.17       21.65 o
   7   4  11     2028.97     1959.67       22.54 o
   8   4  11       48.51       53.34       15.48 o
   9   4  11        4.18        0.88       15.17 o
  10   4  11      961.54      997.55       12.35 o
  11   4  11       11.95       14.95       10.91 o
  12   4  11        3.58        0.00       11.84 o
  13   4  11       11.81        6.30       12.65 o
  14   4  11      211.89      212.23       14.29 o
  15   4  11      653.54      562.33       13.73 o
  16   4  11       17.97       20.43       11.54 o
   1   5  11      483.34      463.67       34.17 o
   2   5  11      -11.05        0.06       16.52 o
   3   5  11      196.12      212.98       17.89 o
   4   5  11       67.96       89.28       17.08 o
   5   5  11       23.21       19.96       15.57 o
   6   5  11      386.14      412.53       17.40 o
   7   5  11       18.13       11.56       16.04 o
   8   5  11      179.27      187.09       11.44 o
   9   5  11       42.64       47.58       10.11 o
  10   5  11      701.86      773.12       11.76 o
  11   5  11       10.76       21.27       13.14 o
  12   5  11        4.05       10.38       14.51 o
  13   5  11       73.76       65.10       11.91 o
  14   5  11       23.67       25.72       12.44 o
  15   5  11       49.49       55.29       12.89 o
   0   6  11        9.13        2.05       25.57 o
   1   6  11       37.67       39.29       23.36 o
   2   6  11      214.47      223.53       22.30 o
   3   6  11     1050.28     1010.91       23.56 o
   4   6  11      403.08      417.53       17.03 o
   5   6  11     1964.41     1981.12       23.29 o
   6   6  11       -0.65        2.89        9.84 o
   7   6  11       46.34       45.00       10.22 o
   8   6  11        7.46       26.08       10.23 o
   9   6  11      897.20      953.40       12.50 o
  10   6  11      186.42      188.58       16.25 o
  11   6  11      637.46      633.62       17.18 o
  12   6  11        5.80        6.20       13.92 o
  13   6  11       54.14       78.64       12.44 o
  14   6  11       25.89       26.67       13.30 o
   1   7  11      101.33      140.56       26.16 o
   2   7  11     2874.53     2651.70       44.45 o
   3   7  11       26.38       43.25       11.88 o
   4   7  11       -5.40        1.55       16.18 o
   5   7  11        8.58        9.03       12.03 o
   6   7  11       20.86       22.84       10.61 o
   7   7  11       82.96       97.83       10.99 o
   8   7  11       12.54        5.87       20.04 o
   9   7  11       83.90      104.74       16.10 o
  10   7  11      100.12      104.48       15.32 o
  11   7  11       59.00       54.62       13.85 o
  12   7  11        3.87       10.73       11.95 o
  13   7  11        9.53        1.97       12.56 o
   0   8  11      -22.94        2.73       19.73 o
   1   8  11     1588.56     1489.97       18.17 o
   2   8  11        7.90        1.66       14.26 o
   3   8  11       43.73       39.96       12.38 o
   4   8  11       76.62       96.41       12.79 o
   5   8  11      574.23      569.75       16.44 o
   6   8  11       62.61       63.70       17.49 o
   7   8  11      257.70      283.12       17.96 o
   8   8  11       15.44       18.15       15.84 o
   9   8  11       67.69       64.74       18.41 o
  10   8  11       19.81       22.64       13.21 o
  11   8  11      788.37      764.27       13.16 o
  12   8  11      105.37      104.71       16.89 o
   1   9  11       77.89       79.17       12.99 o
   2   9  11      410.62      378.04       15.27 o
   3   9  11       21.99       13.43       16.15 o
   4   9  11       26.11       10.08       20.52 o
   5   9  11      346.49      352.05       21.90 o
   6   9  11       33.77       39.81       19.88 o
   7   9  11       28.69       39.83       18.41 o
   8   9  11       -4.89        0.89       16.59 o
   9   9  11       33.14       47.98       14.50 o
  10   9  11      478.67      444.93       19.41 o
   0  10  11       11.92       13.56       14.10 o
   1  10  11        6.36        0.16       12.27 o
   2  10  11       68.45       79.03       14.90 o
   3  10  11      170.69      167.49       15.31 o
   4  10  11      126.52      144.04       14.74 o
   5  10  11      175.35      177.36       17.44 o
   6  10  11        8.00        4.99       14.92 o
   7  10  11       -0.03        0.85       32.07 o
   0   0  12     1134.90     1001.80       63.71 o
   1   0  12     1186.56     1210.09       47.40 o
   2   0  12       77.14      102.45       29.63 o
   3   0  12     3283.33     3257.59       44.90 o
   4   0  12     1775.97     1599.18       42.36 o
   5   0  12     1803.37     1831.31       43.96 o
   6   0  12       39.86       49.54       34.89 o
   7   0  12      848.48      972.77       33.16 o
   8   0  12     2608.96     2612.94       53.82 o
   9   0  12      543.35      621.54       41.30 o
  10   0  12     4209.75     4456.07       65.82 o
  11   0  12     3006.32     3196.60       27.27 o
  12   0  12    10597.83    10414.83       36.41 o
  13   0  12      698.50      755.77       22.44 o
  14   0  12       18.19        8.55       19.44 o
  15   0  12       64.58       71.50       16.50 o
  16   0  12      604.60      479.62       15.42 o
  17   0  12     2038.43     1896.20       23.18 o
   1   1  12       26.45       40.72       24.90 o
   2   1  12     3583.97     3619.52       27.74 o
   3   1  12      258.04      269.65       19.10 o
   4   1  12      369.46      361.58       20.44 o
   5   1  12      211.54      199.12       23.88 o
   6   1  12     1229.40     1114.51       29.24 o
   7   1  12      234.42      269.84       25.34 o
   8   1  12      199.80      166.23       30.58 o
   9   1  12     1729.82     1743.64       35.20 o
  10   1  12       44.70       36.95       25.06 o
  11   1  12     3916.47     4073.86       21.32 o
  12   1  12      312.28      302.21       11.61 o
  13   1  12      256.94      275.80       14.75 o
  14   1  12      346.37      360.65       13.90 o
  15   1  12      536.85      559.66       12.96 o
  16   1  12      158.03      134.36        9.74 o
   0   2  12       41.33       33.14       22.08 o
   1   2  12     2338.92     2272.91       22.81 o
   2   2  12     5255.75     4665.52       28.18 o
   3   2  12     1036.26      936.56       18.15 o
   4   2  12     3992.44     3762.05       27.48 o
   5   2  12      128.35      106.90       20.41 o
   6   2  12      211.43      213.72       17.68 o
   7   2  12       10.49       14.48       17.50 o
   8   2  12       -3.26        0.21       25.14 o
   9   2  12      187.31      184.30       25.80 o
  10   2  12      115.95      146.49       25.49 o
  11   2  12       24.89       40.26       12.78 o
  12   2  12     1039.84     1063.84       14.19 o
  13   2  12       22.88       20.94       11.69 o
  14   2  12       39.38       34.16       11.49 o
  15   2  12       -0.81        0.62        6.23 o
  16   2  12      651.62      569.61        9.30 o
   1   3  12     2091.78     2113.39       27.17 o
   2   3  12      480.23      506.71       21.40 o
   3   3  12       17.09        4.41       18.96 o
   4   3  12     1366.91     1305.74       20.34 o
   5   3  12       16.70       16.00       14.98 o
   6   3  12      653.18      666.37       18.09 o
   7   3  12     1418.32     1319.81       23.59 o
   8   3  12       29.62       50.45       16.79 o
   9   3  12      -18.86       17.03       23.00 o
  10   3  12     4144.31     4259.19       23.22 o
  11   3  12      345.70      360.70       12.63 o
  12   3  12       59.30       57.89       10.61 o
  13   3  12       51.55       62.82       10.36 o
  14   3  12      989.76      994.93       14.15 o
  15   3  12       13.16        7.29       10.37 o
  16   3  12       80.83       77.13       10.19 o
   0   4  12      720.78      787.31       34.51 o
   1   4  12    16840.26    16764.75       52.74 o
   2   4  12       25.45       44.04       18.80 o
   3   4  12      620.34      669.59       24.22 o
   4   4  12       40.13       32.67       16.82 o
   5   4  12       -1.41        2.93       18.39 o
   6   4  12        4.57        8.60       18.92 o
   7   4  12      242.60      232.80       16.74 o
   8   4  12       -5.17        3.57       15.71 o
   9   4  12       45.20       25.63        9.34 o
  10   4  12       -2.07        3.97       10.18 o
  11   4  12      302.78      317.83       12.04 o
  12   4  12      242.92      262.43       11.99 o
  13   4  12        3.76        7.70       10.54 o
  14   4  12       -5.01        0.75       11.06 o
  15   4  12       24.98       21.95       11.24 o
   1   5  12      129.79      149.59       25.89 o
   2   5  12      871.62      949.32       20.74 o
   3   5  12       68.38       91.68       17.79 o
   4   5  12       43.29       34.19       17.22 o
   5   5  12      317.08      322.07       17.08 o
   6   5  12      410.94      451.13       18.00 o
   7   5  12      238.30      233.89       17.17 o
   8   5  12       35.95       36.76       10.43 o
   9   5  12      102.87      113.35       10.16 o
  10   5  12      251.31      275.25       10.81 o
  11   5  12        8.94        3.62       13.02 o
  12   5  12       16.76       14.62       12.55 o
  13   5  12       40.40       40.54       11.24 o
  14   5  12       83.80       86.25       15.18 o
  15   5  12      289.90      290.80       12.77 o
   0   6  12      109.59      126.64       27.16 o
   1   6  12      112.54      125.57       17.98 o
   2   6  12       41.39       39.39       23.69 o
   3   6  12      908.71      890.79       23.37 o
   4   6  12       28.34       23.07       15.65 o
   5   6  12        5.77        7.57       19.24 o
   6   6  12       31.72       34.22       10.21 o
   7   6  12       21.04       11.78       10.33 o
   8   6  12        1.15        0.11       10.38 o
   9   6  12      744.27      819.03       15.65 o
  10   6  12       12.27        2.80       13.24 o
  11   6  12      128.36      113.28       15.19 o
  12   6  12       32.34       25.44       13.67 o
  13   6  12      105.47      112.08       11.90 o
  14   6  12      432.33      375.36       13.72 o
   1   7  12      768.74      739.98       27.59 o
   2   7  12       16.97        6.27       13.39 o
   3   7  12     1553.82     1477.32       16.11 o
   4   7  12       76.25       71.13       13.61 o
   5   7  12        6.71        0.01       10.68 o
   6   7  12      579.58      628.04       13.24 o
   7   7  12        8.29       16.39       18.07 o
   8   7  12      344.41      402.71       17.40 o
   9   7  12        0.39       18.33       15.74 o
  10   7  12       34.49       42.31       14.52 o
  11   7  12        1.49        4.86       13.22 o
  12   7  12       48.91       34.36       11.52 o
  13   7  12       24.95        3.95       16.39 o
   0   8  12     3224.18     2938.29       30.11 o
   1   8  12       70.16       69.48       13.82 o
   2   8  12       20.89       17.78       14.05 o
   3   8  12     1284.65     1229.94       15.14 o
   4   8  12      733.45      719.12       19.07 o
   5   8  12      360.06      393.41       15.52 o
   6   8  12       44.61       40.51       14.23 o
   7   8  12      106.33      135.48       16.57 o
   8   8  12       -8.91        4.33       19.23 o
   9   8  12       17.48       10.03       17.76 o
  10   8  12      471.32      433.74       17.03 o
  11   8  12       32.41       37.83       13.17 o
   1   9  12       92.62       91.48       12.46 o
   2   9  12       33.86       23.71       16.53 o
   3   9  12        1.46        5.08       15.90 o
   4   9  12       84.02      114.31       16.05 o
   5   9  12       17.85        2.57       19.48 o
   6   9  12      129.47      122.79       19.61 o
   7   9  12       62.59       60.68       18.29 o
   8   9  12        7.07        3.19       15.88 o
   9   9  12       56.72       66.30       13.88 o
   0  10  12       54.71       65.42       17.11 o
   1  10  12       82.57       85.45       12.34 o
   2  10  12      149.46      142.83       14.80 o
   3  10  12       68.66       68.15       14.58 o
   4  10  12       68.38       60.51       14.19 o
   5  10  12       12.21        0.54       13.09 o
   6  10  12        5.98       16.60       12.25 o
   7  10  12       60.01       54.91       10.76 o
   1   1  13     1489.49     1563.84       23.58 o
   2   1  13     3993.66     3927.18       30.27 o
   3   1  13     3279.94     3181.08       27.00 o
   4   1  13     1875.52     1860.46       28.10 o
   5   1  13      396.53      348.61       24.60 o
   6   1  13      116.93      110.64       23.50 o
   7   1  13       26.92       29.93       23.62 o
   8   1  13      755.93      836.30       42.07 o
   9   1  13       20.33       21.66       30.93 o
  10   1  13     1014.36     1071.40       38.25 o
  11   1  13     1326.78     1403.41       16.30 o
  12   1  13      549.76      528.30       12.28 o
  13   1  13       49.81       30.41       11.69 o
  14   1  13       55.48       46.99       12.87 o
  15   1  13      193.67      183.57       11.88 o
  16   1  13       94.92       75.76        9.11 o
   0   2  13     6088.82     5363.35       45.24 o
   1   2  13       64.80       50.99       16.38 o
   2   2  13      169.31      161.44       19.36 o
   3   2  13     3524.56     3009.09       31.28 o
   4   2  13       13.80        0.21       16.61 o
   5   2  13      316.94      405.69       22.85 o
   6   2  13     2082.52     2044.57       24.88 o
   7   2  13      219.93      201.69       18.59 o
   8   2  13     1295.21     1265.68       31.61 o
   9   2  13       62.88       87.41       37.67 o
  10   2  13      268.83      280.79       27.45 o
  11   2  13      197.42      219.02       14.98 o
  12   2  13      429.10      402.90       12.90 o
  13   2  13      214.67      213.05       11.94 o
  14   2  13      131.49      143.70       11.48 o
  15   2  13      127.87      142.08       10.95 o
  16   2  13      514.81      490.16        9.43 o
   1   3  13      146.36      141.62       22.89 o
   2   3  13       77.73       79.71       17.96 o
   3   3  13     1145.44     1053.66       22.44 o
   4   3  13      734.04      765.56       20.51 o
   5   3  13       61.06       56.36       14.31 o
   6   3  13     1693.43     1701.80       22.01 o
   7   3  13      156.14      156.19       18.69 o
   8   3  13     1657.59     1634.98       26.85 o
   9   3  13     1581.49     1567.93       33.14 o
  10   3  13       36.26       34.05       12.25 o
  11   3  13      957.37      977.85       13.94 o
  12   3  13        5.24        4.01       11.49 o
  13   3  13       26.16       29.48       10.28 o
  14   3  13       79.83       75.21       11.66 o
  15   3  13        6.04       11.54        9.87 o
  16   3  13      112.68       98.69       11.78 o
   0   4  13    61466.50    60209.29      179.59 o
   1   4  13     1665.71     1566.84       24.07 o
   2   4  13     4326.90     4003.43       35.46 o
   3   4  13      237.31      285.52       20.60 o
   4   4  13     3952.51     4045.32       30.91 o
   5   4  13       67.59       67.89       19.15 o
   6   4  13       51.89       58.84       19.54 o
   7   4  13      143.49      115.68       20.77 o
   8   4  13     1205.03     1253.84       21.11 o
   9   4  13      114.77      129.83        9.62 o
  10   4  13       56.27       49.02       10.30 o
  11   4  13       93.53       91.35       13.19 o
  12   4  13       15.39       12.34       12.49 o
  13   4  13       98.47       97.87       11.77 o
  14   4  13      160.51      171.17       12.74 o
  15   4  13        4.38        2.72       13.45 o
   1   5  13       61.05       32.11       31.62 o
   2   5  13      153.67      175.07       23.00 o
   3   5  13        9.17       21.13       17.55 o
   4   5  13      141.40      136.81       18.07 o
   5   5  13      289.52      294.48       17.33 o
   6   5  13        7.27       16.64       16.11 o
   7   5  13       78.68       82.02       16.66 o
   8   5  13      133.67      138.12       10.57 o
   9   5  13       40.18       41.94       10.40 o
  10   5  13      276.45      306.32       12.10 o
  11   5  13       64.36       55.92       13.11 o
  12   5  13      308.90      306.25       13.04 o
  13   5  13       33.59       31.22       12.88 o
  14   5  13      366.40      328.83       15.42 o
   0   6  13     4338.12     4131.80       44.66 o
   1   6  13     1872.42     1962.34       25.42 o
   2   6  13      973.29     1037.30       29.61 o
   3   6  13       -4.18        0.52       23.81 o
   4   6  13      672.47      684.65       18.78 o
   5   6  13       22.59       21.70       16.17 o
   6   6  13      128.87      134.39       10.65 o
   7   6  13      151.10      175.28       10.89 o
   8   6  13      128.05      154.61       11.01 o
   9   6  13       10.09       17.12       15.36 o
  10   6  13       34.01       21.56       12.92 o
  11   6  13       14.48       10.81       11.97 o
  12   6  13       99.33      104.93       13.09 o
  13   6  13       92.33      111.94       11.27 o
  14   6  13      314.40      291.67       17.02 o
   1   7  13       58.13       62.05       13.28 o
   2   7  13     1620.26     1524.55       17.98 o
   3   7  13      109.45      138.48       12.86 o
   4   7  13        2.31       17.20       14.81 o
   5   7  13       35.17       31.30       11.60 o
   6   7  13       75.22       78.58       11.65 o
   7   7  13       52.29       70.36       16.44 o
   8   7  13      170.35      166.20       16.59 o
   9   7  13       23.45       37.84       15.28 o
  10   7  13       12.15       19.14       17.89 o
  11   7  13       13.72       11.40       15.83 o
  12   7  13       78.97       86.33       13.54 o
   0   8  13     1437.46     1335.66       25.19 o
   1   8  13       28.34       27.21       13.85 o
   2   8  13       17.66       25.05       13.70 o
   3   8  13      138.22      152.22       16.91 o
   4   8  13      282.26      305.75       17.44 o
   5   8  13       10.65        9.98       16.02 o
   6   8  13      143.50      168.04       16.52 o
   7   8  13       14.68       16.04       15.78 o
   8   8  13        9.40        5.99       18.96 o
   9   8  13       -8.00        0.59       17.17 o
  10   8  13       10.73        5.38       14.82 o
  11   8  13      438.60      403.32       13.63 o
   1   9  13       34.02       30.83       12.33 o
   2   9  13       22.45       25.82       14.07 o
   3   9  13        3.85        4.27       15.81 o
   4   9  13      109.98      108.55       15.57 o
   5   9  13        7.83       19.41       17.21 o
   6   9  13       54.32       61.25       18.43 o
   7   9  13      535.25      469.21       19.06 o
   8   9  13       24.26        1.35       15.18 o
   9   9  13       22.48       26.42       12.87 o
   0  10  13      110.31      102.16       24.99 o
   1  10  13       71.27       76.69       11.90 o
   2  10  13       -2.68       10.07       11.69 o
   3  10  13      134.06      134.81       14.11 o
   4  10  13      178.09      196.95       14.01 o
   5  10  13        8.33        1.75       12.31 o
   6  10  13       -1.56        6.83       11.27 o
   0   0  14      882.81      796.60       51.94 o
   1   0  14     1960.92     1935.24       41.04 o
   2   0  14      586.04      432.40       35.06 o
   3   0  14     2883.72     2819.62       39.39 o
   4   0  14     5050.06     4368.18       58.02 o
   5   0  14     2857.61     2574.58       50.79 o
   6   0  14      818.33      689.78       41.44 o
   7   0  14     2118.38     1741.30       51.24 o
   8   0  14      123.46      106.23       35.11 o
   9   0  14      187.11      215.52       37.18 o
  10   0  14     3543.45     3700.30       61.36 o
  11   0  14     2158.90     2229.52       25.16 o
  12   0  14     6623.40     6440.54       30.57 o
  13   0  14      198.69      189.84       15.90 o
  14   0  14      366.65      371.25       18.89 o
  15   0  14      262.38      245.54       16.20 o
  16   0  14       26.45       25.25       10.50 o
   1   1  14     1500.55     1371.09       24.66 o
   2   1  14      112.68       89.10       19.30 o
   3   1  14       44.52       20.90       16.76 o
   4   1  14     3184.41     2769.95       28.10 o
   5   1  14      195.41      251.29       23.71 o
   6   1  14     2772.70     2585.87       36.21 o
   7   1  14      505.30      485.56       26.91 o
   8   1  14        4.87        2.28       29.11 o
   9   1  14       43.96       27.01       30.78 o
  10   1  14      939.04      974.54       37.62 o
  11   1  14       74.90       71.45       14.10 o
  12   1  14        0.16        0.12       24.21 o
  13   1  14      397.02      363.95       12.68 o
  14   1  14      445.36      396.64       12.02 o
  15   1  14       74.56       62.39        9.59 o
  16   1  14       -2.69        0.81        8.40 o
   0   2  14      386.56      477.70       25.87 o
   1   2  14       85.88       51.19       19.28 o
   2   2  14     2665.46     2216.70       28.78 o
   3   2  14     1325.77     1249.27       27.54 o
   4   2  14     4169.80     3858.26       34.21 o
   5   2  14      870.34      888.06       28.42 o
   6   2  14      186.58      204.02       23.03 o
   7   2  14       24.92       10.56       29.29 o
   8   2  14      122.41      130.01       30.00 o
   9   2  14     2875.48     2883.33       59.69 o
  10   2  14       51.86       44.84       12.90 o
  11   2  14     1670.61     1706.06       17.57 o
  12   2  14      631.90      643.46       14.91 o
  13   2  14       27.30       25.74       11.18 o
  14   2  14       17.69       14.16        9.69 o
  15   2  14      243.23      216.07       10.91 o
  16   2  14       12.27       17.01        9.32 o
   1   3  14      868.52      971.63       27.46 o
   2   3  14       32.47       11.48       22.55 o
   3   3  14       87.73       83.10       18.28 o
   4   3  14       34.18       21.54       19.90 o
   5   3  14      353.52      353.40       18.33 o
   6   3  14      146.37      161.72       16.84 o
   7   3  14      114.93      151.20       18.42 o
   8   3  14      134.58      151.06       20.34 o
   9   3  14      149.55      235.68       39.16 o
  10   3  14      525.77      548.23       16.99 o
  11   3  14      229.41      234.72       12.16 o
  12   3  14      116.61      103.03       11.76 o
  13   3  14      824.25      821.72       12.77 o
  14   3  14      157.99      162.88       11.34 o
  15   3  14        1.27        0.14       10.84 o
   0   4  14       -0.48       10.43       23.91 o
   1   4  14     7460.10     7846.78       50.70 o
   2   4  14      410.12      459.91       20.25 o
   3   4  14       34.92       36.16       18.46 o
   4   4  14      197.54      231.08       20.93 o
   5   4  14      184.08      219.95       18.54 o
   6   4  14      171.09      154.32       20.32 o
   7   4  14      143.58      203.81       21.12 o
   8   4  14       18.72       25.27       15.88 o
   9   4  14      467.01      485.14       11.47 o
  10   4  14      534.10      526.51       12.83 o
  11   4  14       43.13       37.03       12.93 o
  12   4  14      193.68      180.21       13.10 o
  13   4  14       14.64       21.75       11.47 o
  14   4  14       17.26       11.67        9.76 o
  15   4  14      198.83      153.91       12.62 o
   1   5  14      331.41      343.51       36.97 o
   2   5  14      158.10      168.61       33.08 o
   3   5  14      243.98      295.36       19.11 o
   4   5  14       13.88        6.98       17.45 o
   5   5  14     1033.02     1054.35       20.62 o
   6   5  14       11.21        1.92       19.44 o
   7   5  14      640.36      640.19       11.79 o
   8   5  14      -10.32        2.74       10.53 o
   9   5  14      387.33      410.82       11.67 o
  10   5  14      221.42      247.90       16.16 o
  11   5  14       -1.64        7.98       12.69 o
  12   5  14       69.90       69.52       11.87 o
  13   5  14       11.31        1.27       10.39 o
  14   5  14       27.84       14.25       12.80 o
   0   6  14     3243.70     3171.78       47.54 o
   1   6  14       54.16       53.55       19.74 o
   2   6  14      816.91      905.54       29.40 o
   3   6  14      610.53      647.47       28.35 o
   4   6  14       12.06       25.29       19.46 o
   5   6  14       34.86       33.17       10.44 o
   6   6  14      249.40      263.89       11.87 o
   7   6  14      267.72      324.32       11.23 o
   8   6  14        8.56        0.44       10.44 o
   9   6  14      252.20      327.18       16.72 o
  10   6  14       16.42       23.72       14.82 o
  11   6  14        7.42        0.02       13.76 o
  12   6  14       28.23       20.52       12.55 o
  13   6  14      155.10      149.94       10.72 o
   1   7  14      148.03      147.55       17.36 o
   2   7  14      264.07      265.96       15.64 o
   3   7  14       85.13       99.57       14.99 o
   4   7  14       -3.64        2.53       13.31 o
   5   7  14        0.20        0.29       14.56 o
   6   7  14      109.22      151.61       13.75 o
   7   7  14        0.81        0.16        7.63 o
   8   7  14       49.29       92.98       15.95 o
   9   7  14       -1.98        0.99       14.70 o
  10   7  14        5.52       21.88       17.16 o
  11   7  14       14.33       25.19       15.16 o
  12   7  14       99.41       83.33       12.64 o
   0   8  14      340.27      383.36       21.49 o
   1   8  14      129.94      133.13       14.08 o
   2   8  14      258.36      255.01       14.36 o
   3   8  14       52.13       47.50       16.21 o
   4   8  14      269.27      300.90       17.07 o
   5   8  14       90.67      120.74       16.17 o
   6   8  14      141.60      121.90       16.21 o
   7   8  14        6.05        2.27       14.87 o
   8   8  14       80.04       74.35       18.21 o
   9   8  14       38.53       44.15       16.49 o
  10   8  14      199.83      225.79       14.87 o
  11   8  14       11.79       30.56       11.16 o
   1   9  14       40.67       44.12       12.07 o
   2   9  14       30.41       36.65       13.52 o
   3   9  14       41.30       36.63       15.18 o
   4   9  14       50.21       58.68       14.94 o
   5   9  14       80.65       59.18       14.42 o
   6   9  14      -11.95        0.73       17.30 o
   7   9  14       -4.45        0.19       16.00 o
   8   9  14       16.72        8.80       14.36 o
   9   9  14       -0.06       11.48       28.46 o
   0  10  14       38.54       15.92       23.14 o
   1  10  14       -6.63        1.05       13.06 o
   2  10  14       36.01       28.99       11.23 o
   3  10  14      106.94      114.49       10.92 o
   4  10  14        9.55        3.62       12.47 o
   5  10  14       18.78       17.25       11.68 o
   6  10  14       36.12       19.72       13.44 o
   1   1  15      128.83      119.78       22.81 o
   2   1  15     2593.42     2565.84       28.84 o
   3   1  15       18.56       14.83       19.17 o
   4   1  15      462.89      415.63       23.33 o
   5   1  15      551.64      560.29       27.17 o
   6   1  15      583.87      601.48       28.24 o
   7   1  15       37.76       39.92       25.90 o
   8   1  15      952.37     1002.79       36.26 o
   9   1  15     2320.69     2329.96       58.15 o
  10   1  15      272.14      314.58       15.97 o
  11   1  15     4884.45     5015.39       21.52 o
  12   1  15      496.23      484.01       12.64 o
  13   1  15      308.09      290.92       13.83 o
  14   1  15       -0.72        3.96        6.31 o
  15   1  15      432.83      397.40       11.60 o
  16   1  15        9.61        8.44       11.68 o
   0   2  15     2814.55     2897.17       37.48 o
   1   2  15        8.90       12.17       19.73 o
   2   2  15       37.22       30.77       21.55 o
   3   2  15     3078.38     2757.51       35.18 o
   4   2  15       68.83       71.55       20.26 o
   5   2  15       15.38        0.81       24.00 o
   6   2  15       83.32       92.14       20.65 o
   7   2  15       70.72       72.37       29.96 o
   8   2  15      243.04      223.94       31.33 o
   9   2  15        5.13        0.39       39.32 o
  10   2  15      489.44      552.22       16.28 o
  11   2  15     1609.22     1621.04       17.04 o
  12   2  15      419.43      404.77       14.38 o
  13   2  15      125.32      125.02       12.71 o
  14   2  15       16.56       12.76       10.35 o
  15   2  15       13.90       27.74       11.33 o
  16   2  15      -11.00        1.67       15.41 o
   1   3  15      759.92      822.06       27.24 o
   2   3  15       74.50       64.76       22.98 o
   3   3  15      697.53      679.49       26.35 o
   4   3  15     1015.83      928.62       32.78 o
   5   3  15       25.60       35.14       18.88 o
   6   3  15       13.62        4.98       17.56 o
   7   3  15       33.43       28.45       22.32 o
   8   3  15      471.82      492.01       40.88 o
   9   3  15       24.36       17.00       15.47 o
  10   3  15      161.29      167.72       13.05 o
  11   3  15       86.35       95.34       11.62 o
  12   3  15        8.40        5.89       11.28 o
  13   3  15       -0.31        1.04       10.38 o
  14   3  15       28.90       16.23       10.45 o
  15   3  15       52.06       62.05       10.38 o
   0   4  15     5282.58     5344.54       64.77 o
   1   4  15       48.82       68.99       23.57 o
   2   4  15      224.81      264.88       24.50 o
   3   4  15       80.93      109.27       23.14 o
   4   4  15      134.05      162.27       19.10 o
   5   4  15     2474.25     2553.16       26.81 o
   6   4  15      293.16      313.68       20.91 o
   7   4  15     2513.35     2634.24       32.11 o
   8   4  15      109.52      139.60       11.67 o
   9   4  15       77.42       75.24       13.47 o
  10   4  15       38.29       47.96       13.11 o
  11   4  15      204.18      222.78       13.04 o
  12   4  15        1.01        0.36       12.15 o
  13   4  15      120.20      116.91       11.47 o
  14   4  15      622.88      576.96       11.00 o
   1   5  15      328.96      351.03       37.81 o
   2   5  15       -4.55        0.21       34.11 o
   3   5  15      813.32      772.08       22.90 o
   4   5  15       37.46       37.93       18.14 o
   5   5  15       62.96       70.10       18.32 o
   6   5  15      801.97      861.94       23.89 o
   7   5  15       -9.03        0.03       10.45 o
   8   5  15      181.71      166.98       11.13 o
   9   5  15      190.05      251.87       12.36 o
  10   5  15       11.25       26.62       15.63 o
  11   5  15       -5.25        5.07       14.39 o
  12   5  15       27.19       23.62       11.34 o
  13   5  15        2.57        2.64        9.98 o
  14   5  15      234.86      208.41        9.73 o
   0   6  15     1471.37     1521.93       39.72 o
   1   6  15     1542.81     1547.10       36.01 o
   2   6  15      457.77      435.59       28.36 o
   3   6  15     2849.35     2827.88       40.97 o
   4   6  15      448.01      481.14       14.24 o
   5   6  15      548.90      524.47       12.98 o
   6   6  15     1151.05     1210.68       13.39 o
   7   6  15       64.36       93.82       10.94 o
   8   6  15       26.66       29.58       14.23 o
   9   6  15        4.93        3.87       15.42 o
  10   6  15       16.78       46.62       15.00 o
  11   6  15      190.91      216.69       14.11 o
  12   6  15       12.13        3.19       11.70 o
  13   6  15       -2.16        5.58       11.42 o
   1   7  15       24.06        6.61       20.18 o
   2   7  15      828.19      840.13       15.70 o
   3   7  15      258.89      224.12       14.03 o
   4   7  15       12.48       26.72       13.46 o
   5   7  15       25.67       31.18       13.19 o
   6   7  15      344.54      356.82       14.77 o
   7   7  15      296.36      339.62       14.78 o
   8   7  15       71.07       51.97       15.59 o
   9   7  15        1.82        0.77       14.76 o
  10   7  15      253.80      244.62       14.01 o
  11   7  15      110.20      111.76       14.78 o
  12   7  15      108.85       95.73       11.69 o
   0   8  15        1.35        3.36       19.52 o
   1   8  15        1.46        9.32       14.02 o
   2   8  15       18.55        2.39       16.01 o
   3   8  15      252.93      254.26       16.93 o
   4   8  15       32.29       18.85       16.25 o
   5   8  15      230.44      206.51       16.55 o
   6   8  15        5.72        6.69       15.48 o
   7   8  15       18.86       37.90       14.96 o
   8   8  15       29.84       18.62       13.83 o
   9   8  15      147.31      115.05       15.97 o
  10   8  15      124.68      136.40       13.55 o
   1   9  15       84.90       84.72       15.93 o
   2   9  15      122.45      103.23       13.79 o
   3   9  15        2.79       14.80       13.10 o
   4   9  15       39.08       29.55       14.47 o
   5   9  15       21.04        7.75       13.69 o
   6   9  15       42.17       43.82       13.00 o
   7   9  15       47.75       47.55       15.09 o
   8   9  15        6.74        1.77       12.74 o
   0  10  15        1.41        0.76       23.31 o
   1  10  15       28.78       20.16       15.90 o
   2  10  15       19.27       13.69       12.22 o
   3  10  15        3.27        9.66        9.90 o
   4  10  15       20.44       35.99       11.64 o
   5  10  15       64.13       75.30       10.82 o
   0   0  16     2420.41     2387.18       65.79 o
   1   0  16        5.76       23.74       32.82 o
   2   0  16     2467.54     2398.99       47.55 o
   3   0  16     4116.58     3982.09       55.24 o
   4   0  16    12700.15    12638.72       72.53 o
   5   0  16     9154.17     8719.66       79.61 o
   6   0  16       22.35       28.82       35.20 o
   7   0  16      120.69      171.30       37.84 o
   8   0  16      997.37     1066.64       70.87 o
   9   0  16      996.33     1011.78       66.97 o
  10   0  16      429.53      395.61       22.57 o
  11   0  16      196.96      180.55       20.26 o
  12   0  16      596.55      608.98       21.79 o
  13   0  16        3.24        4.29       19.39 o
  14   0  16       19.66        3.13       25.32 o
  15   0  16       46.29       19.31       22.88 o
  16   0  16       17.85       26.71       15.56 o
   1   1  16     1218.18     1184.02       28.49 o
   2   1  16      596.42      550.45       25.64 o
   3   1  16     1785.02     1649.77       31.02 o
   4   1  16      181.39      186.87       20.17 o
   5   1  16      425.66      397.85       24.29 o
   6   1  16      108.11      122.44       25.02 o
   7   1  16       -7.28        1.81       25.42 o
   8   1  16       -3.51        3.18       29.84 o
   9   1  16     1974.71     2003.28       45.14 o
  10   1  16      232.83      282.23       15.71 o
  11   1  16      756.86      711.76       15.84 o
  12   1  16       27.49       23.49       13.93 o
  13   1  16      338.10      334.27       15.99 o
  14   1  16        0.50        0.83        8.05 o
  15   1  16      138.22      134.48       10.27 o
  16   1  16      130.49      173.74       16.88 o
   0   2  16       66.53       32.64       24.91 o
   1   2  16      686.44      658.31       23.27 o
   2   2  16      182.17      184.15       23.17 o
   3   2  16      320.40      298.00       24.09 o
   4   2  16      198.96      215.74       23.69 o
   5   2  16      366.79      389.77       26.87 o
   6   2  16      928.05      984.50       24.70 o
   7   2  16      104.05      142.09       26.57 o
   8   2  16       75.68       93.08       25.91 o
   9   2  16     3928.51     4075.29       26.86 o
  10   2  16       25.01       21.57       14.08 o
  11   2  16       14.14        0.56       15.71 o
  12   2  16       97.46       88.23       13.08 o
  13   2  16      605.21      613.59       12.48 o
  14   2  16      147.33      141.74       10.17 o
  15   2  16      335.92      294.87       11.42 o
   1   3  16      281.34      296.36       25.26 o
   2   3  16      289.24      302.07       25.12 o
   3   3  16       12.74       12.30       27.04 o
   4   3  16       41.54       36.28       26.92 o
   5   3  16        6.18        9.12       26.12 o
   6   3  16       13.87       10.17       21.20 o
   7   3  16      152.29      142.35       22.50 o
   8   3  16      486.74      591.03       42.49 o
   9   3  16      172.11      203.15       18.26 o
  10   3  16       51.53       46.81       16.15 o
  11   3  16       61.95       58.99       13.16 o
  12   3  16       27.45       33.98       11.07 o
  13   3  16        4.98       12.06       11.61 o
  14   3  16      209.87      173.04       10.75 o
  15   3  16       79.49       65.48        9.58 o
   0   4  16       43.08       67.60       34.03 o
   1   4  16      592.09      605.94       27.75 o
   2   4  16      141.82      188.40       24.72 o
   3   4  16       79.82       82.70       24.08 o
   4   4  16      551.58      618.93       31.40 o
   5   4  16      442.95      509.24       23.97 o
   6   4  16      108.62      132.46       28.51 o
   7   4  16      151.45      157.14       30.29 o
   8   4  16      158.61      200.43       13.69 o
   9   4  16      278.87      300.85       17.73 o
  10   4  16       11.38       17.64       15.51 o
  11   4  16       -6.25        2.09       15.01 o
  12   4  16       17.94        6.52       13.68 o
  13   4  16      388.60      387.76       11.80 o
  14   4  16      155.84      133.56        9.36 o
   1   5  16      607.15      626.33       41.05 o
   2   5  16      680.15      670.26       41.20 o
   3   5  16       58.99       60.22       23.71 o
   4   5  16      302.80      311.09       23.04 o
   5   5  16        5.56        5.16       24.58 o
   6   5  16      266.98      248.74       15.65 o
   7   5  16      500.32      538.30       15.16 o
   8   5  16        2.69        7.47       11.86 o
   9   5  16       88.37      118.13       14.21 o
  10   5  16      284.47      311.01       16.08 o
  11   5  16       34.16       38.86       14.69 o
  12   5  16       63.18       63.05       13.10 o
  13   5  16       27.31       43.57       10.94 o
   0   6  16     5954.77     6021.43       61.75 o
   1   6  16      562.40      553.52       30.07 o
   2   6  16     2497.65     2449.51       40.06 o
   3   6  16       14.97        4.16       14.34 o
   4   6  16       18.34       31.26       14.62 o
   5   6  16       14.60       20.45       14.60 o
   6   6  16      460.52      438.32       13.26 o
   7   6  16      118.59      124.74       12.44 o
   8   6  16       18.63       21.28       14.20 o
   9   6  16      496.16      461.94       17.23 o
  10   6  16       37.24       40.77       14.40 o
  11   6  16       39.63       49.47       13.06 o
  12   6  16      303.93      290.35       11.87 o
  13   6  16       87.98       85.36       15.48 o
   1   7  16       88.75       85.31       19.55 o
   2   7  16       30.07       36.00       15.23 o
   3   7  16      126.30      127.79       15.96 o
   4   7  16       45.47       38.33       13.36 o
   5   7  16       -5.32        0.45       16.73 o
   6   7  16       11.76        2.33       13.64 o
   7   7  16       -1.12       15.01       13.76 o
   8   7  16       -0.57        1.57       10.03 o
   9   7  16       10.01        0.66       14.29 o
  10   7  16       23.45       25.84       12.75 o
  11   7  16        9.57       20.12       13.17 o
   0   8  16       96.65       83.73       30.23 o
   1   8  16      180.55      154.11       22.95 o
   2   8  16       10.63        0.53       15.10 o
   3   8  16      766.70      705.05       18.26 o
   4   8  16      105.47      120.66       16.32 o
   5   8  16       63.03       54.81       15.39 o
   6   8  16       -1.57        6.98       15.09 o
   7   8  16        6.09        6.10       14.26 o
   8   8  16       80.88       76.98       13.31 o
   9   8  16        2.09        0.14       14.60 o
  10   8  16        2.80        3.88       12.12 o
   1   9  16       12.57        7.30       15.78 o
   2   9  16       -0.17       10.34       31.49 o
   3   9  16       26.92       18.77       12.96 o
   4   9  16       -0.90        0.06        7.99 o
   5   9  16        0.31        6.74       10.51 o
   6   9  16       -1.44        0.93       12.08 o
   7   9  16       29.74       27.28       13.58 o
   8   9  16       49.54       58.46       13.46 o
   0  10  16      -21.93        3.45       22.06 o
   1  10  16       60.86       45.28       15.22 o
   2  10  16       58.16       50.85       15.50 o
   3  10  16      236.41      253.41        9.93 o
   4  10  16       96.64       90.85       13.98 o
   5  10  16      161.39      229.52       19.84 o
   1   1  17     2780.71     2691.87       35.21 o
   2   1  17      296.68      287.06       24.58 o
   3   1  17      164.27      162.91       24.29 o
   4   1  17      197.44      248.46       24.91 o
   5   1  17      257.27      259.79       21.49 o
   6   1  17      732.76      768.47       26.65 o
   7   1  17      304.95      376.26       25.09 o
   8   1  17       48.80       53.14       30.04 o
   9   1  17     2761.07     2894.51       27.56 o
  10   1  17       44.61       48.37       15.52 o
  11   1  17     3867.02     3826.14       21.97 o
  12   1  17      641.38      654.06       15.13 o
  13   1  17       16.44        6.46       15.80 o
  14   1  17       -1.67        0.28       11.54 o
  15   1  17      296.95      270.51       12.19 o
   0   2  17      -14.01        1.90       33.25 o
   1   2  17      603.92      694.80       26.38 o
   2   2  17      315.44      296.75       24.86 o
   3   2  17       88.29       93.76       23.20 o
   4   2  17      122.72      152.40       23.90 o
   5   2  17      767.26      835.19       33.93 o
   6   2  17     1067.38     1179.26       31.55 o
   7   2  17      810.97      817.54       31.20 o
   8   2  17       55.64       84.12       25.96 o
   9   2  17       24.71       21.41       13.15 o
  10   2  17     1400.20     1450.53       19.74 o
  11   2  17       77.13       96.34       16.33 o
  12   2  17     1204.90     1223.03       19.24 o
  13   2  17       19.57       13.65       12.02 o
  14   2  17        1.28        1.30       11.00 o
  15   2  17      123.98       99.40       12.75 o
   1   3  17      457.58      496.34       27.28 o
   2   3  17      113.02      143.38       24.37 o
   3   3  17       10.12        1.64       26.94 o
   4   3  17      -12.00        5.82       26.90 o
   5   3  17      125.75      149.24       36.57 o
   6   3  17       -0.21        8.66       27.07 o
   7   3  17       99.76      115.29       23.16 o
   8   3  17      164.98      201.61       17.47 o
   9   3  17      598.64      717.91       21.14 o
  10   3  17        0.19        0.16       17.74 o
  11   3  17       34.96       34.24       15.58 o
  12   3  17       38.45       36.62       15.38 o
  13   3  17       33.26       39.52       11.09 o
  14   3  17       48.50       38.67       11.39 o
  15   3  17        0.88        0.00        8.70 o
   0   4  17     2320.11     2330.67       52.51 o
   1   4  17      424.04      487.19       27.21 o
   2   4  17      343.45      355.29       26.23 o
   3   4  17      235.10      277.16       25.59 o
   4   4  17      182.23      256.99       29.55 o
   5   4  17       64.47       90.73       21.54 o
   6   4  17       85.43       76.07       28.44 o
   7   4  17      528.11      570.37       16.83 o
   8   4  17      192.65      231.81       14.11 o
   9   4  17       22.52       30.84       16.54 o
  10   4  17       76.93      104.90       19.74 o
  11   4  17       91.11      104.28       15.00 o
  12   4  17       43.88       39.16       14.05 o
  13   4  17       24.38       15.99       12.09 o
  14   4  17      553.84      497.43       11.04 o
   1   5  17      237.49      321.42       37.48 o
   2   5  17       16.17       30.83       34.84 o
   3   5  17      508.08      533.86       28.05 o
   4   5  17        5.20        0.02       24.36 o
   5   5  17       14.05        5.57       14.03 o
   6   5  17       48.33       60.03       15.40 o
   7   5  17     1943.64     2086.78       18.76 o
   8   5  17      138.67      128.73       14.37 o
   9   5  17      942.45      991.13       20.27 o
  10   5  17        0.05       20.78       36.34 o
  11   5  17       27.82       24.24       13.89 o
  12   5  17      256.67      235.42       13.10 o
  13   5  17      327.68      292.72       11.13 o
   0   6  17    12941.36    12803.49       60.62 o
   1   6  17     1094.47     1092.52       22.15 o
   2   6  17       82.90      130.72       17.16 o
   3   6  17      397.28      415.04       15.95 o
   4   6  17     1535.29     1582.48       20.21 o
   5   6  17       52.49       85.02       14.17 o
   6   6  17      641.36      732.48       15.90 o
   7   6  17      302.43      357.46       17.99 o
   8   6  17      253.91      288.95       14.77 o
   9   6  17       -7.33        0.01       15.25 o
  10   6  17       13.35       18.81       14.05 o
  11   6  17       -1.27        0.36       12.49 o
  12   6  17       -4.34        0.97       10.37 o
   1   7  17      162.60      174.63       17.27 o
   2   7  17      949.90      943.48       23.05 o
   3   7  17        7.74        0.71       15.51 o
   4   7  17       48.15       18.25       20.82 o
   5   7  17       80.30       97.25       16.79 o
   6   7  17       68.10       55.43       13.55 o
   7   7  17      278.54      282.19       14.37 o
   8   7  17       69.54       72.34       14.98 o
   9   7  17        8.62       10.14       13.52 o
  10   7  17       -1.63        0.09       11.98 o
  11   7  17       40.05       29.75        9.64 o
   0   8  17       32.97       25.03       31.15 o
   1   8  17       42.08       36.75       22.85 o
   2   8  17       25.00       37.35       22.85 o
   3   8  17      184.09      157.04       20.59 o
   4   8  17      126.96      130.69       15.34 o
   5   8  17      106.69      116.64       15.15 o
   6   8  17        8.90        6.92       14.13 o
   7   8  17       65.37       68.24       13.63 o
   8   8  17       18.88       18.70       12.46 o
   9   8  17       -1.41        3.18       10.36 o
  10   8  17      116.41       84.33       17.04 o
   1   9  17       46.89       51.86       20.70 o
   2   9  17       18.32        4.92       20.28 o
   3   9  17        9.67        5.71       12.26 o
   4   9  17       26.77       18.43       11.93 o
   5   9  17        5.13        0.22       11.52 o
   6   9  17      121.57       95.77       10.65 o
   7   9  17      100.57      111.92       14.82 o
   0  10  17       17.56       10.85       21.06 o
   1  10  17       71.49       55.92       14.69 o
   2  10  17        6.60        1.56       14.49 o
   3  10  17       37.20       17.58       21.18 o
   4  10  17       46.49       56.66       20.00 o
   0   0  18    10233.99    10453.89      115.65 o
   1   0  18     1320.65     1202.30       43.08 o
   2   0  18     1438.64     1395.51       43.50 o
   3   0  18     1829.11     1604.02       46.95 o
   4   0  18     7147.58     7083.16       73.13 o
   5   0  18       93.65       33.20       34.32 o
   6   0  18     2705.89     2950.75       45.23 o
   7   0  18      265.02      320.83       31.34 o
   8   0  18      121.81      127.75       39.81 o
   9   0  18      674.43      694.03       24.62 o
  10   0  18       11.34        1.34       18.49 o
  11   0  18      232.99      214.74       20.09 o
  12   0  18     1301.51     1266.26       23.92 o
  13   0  18      220.89      200.84       19.09 o
  14   0  18      179.67      178.19       26.16 o
  15   0  18       -4.13        4.62       12.66 o
   1   1  18       55.47       58.24       23.68 o
   2   1  18      348.99      402.29       26.11 o
   3   1  18     1987.75     1991.34       33.53 o
   4   1  18        2.50       18.88       24.10 o
   5   1  18       15.69       10.58       23.74 o
   6   1  18       10.12       13.83       20.46 o
   7   1  18      168.73      212.03       24.48 o
   8   1  18     1471.18     1586.57       35.89 o
   9   1  18      206.89      223.73       16.60 o
  10   1  18       35.50       25.66       13.62 o
  11   1  18      613.27      602.45       15.49 o
  12   1  18      556.81      537.88       17.94 o
  13   1  18      227.09      239.53       15.67 o
  14   1  18        4.71        4.67       11.01 o
  15   1  18       53.80       52.70       10.51 o
   0   2  18     1979.37     1851.16       71.78 o
   1   2  18       23.80       15.10       27.52 o
   2   2  18       71.98       70.77       23.98 o
   3   2  18       13.39       11.45       23.26 o
   4   2  18      159.60      201.49       24.39 o
   5   2  18      227.01      256.91       30.21 o
   6   2  18       24.24       29.54       29.08 o
   7   2  18      -14.12        1.14       23.19 o
   8   2  18      295.92      345.10       17.33 o
   9   2  18       47.07       40.52       13.56 o
  10   2  18       14.54       12.52       15.51 o
  11   2  18      661.82      672.79       18.19 o
  12   2  18      295.56      286.46       16.24 o
  13   2  18      449.25      401.82       15.22 o
  14   2  18      431.09      358.76       13.08 o
  15   2  18       47.90       67.06       17.55 o
   1   3  18      600.14      585.51       27.85 o
   2   3  18      691.46      706.07       33.26 o
   3   3  18      360.84      427.17       31.11 o
   4   3  18      132.43      132.78       28.95 o
   5   3  18       71.65       75.10       35.75 o
   6   3  18      291.08      318.05       27.61 o
   7   3  18     1122.49     1315.72       33.88 o
   8   3  18       59.96       79.30       18.42 o
   9   3  18        3.34        0.21       16.04 o
  10   3  18      114.80      138.51       19.98 o
  11   3  18       74.24       57.42       15.79 o
  12   3  18       25.40       25.17       15.21 o
  13   3  18      816.53      758.59       19.03 o
  14   3  18       36.20       37.39       13.61 o
   0   4  18     2105.17     2279.11       52.13 o
   1   4  18      305.09      334.14       26.80 o
   2   4  18        8.01        0.14       23.86 o
   3   4  18       67.69       89.23       28.24 o
   4   4  18       51.51       55.34       28.23 o
   5   4  18       -5.12        0.27       21.34 o
   6   4  18       -8.95        1.53       14.23 o
   7   4  18       20.48       26.45       14.34 o
   8   4  18      663.24      730.39       15.57 o
   9   4  18       25.06        6.75       16.41 o
  10   4  18       25.24       24.57       19.21 o
  11   4  18      -12.49        0.13       18.70 o
  12   4  18       -1.65        0.57       17.64 o
  13   4  18      178.50      188.30       15.54 o
  14   4  18       32.26       19.67       11.89 o
   1   5  18      104.46      130.08       36.23 o
   2   5  18      101.57      114.50       34.98 o
   3   5  18      736.70      766.68       27.19 o
   4   5  18       39.37       53.66       14.93 o
   5   5  18       41.62       52.38       14.21 o
   6   5  18       82.77       95.00       15.44 o
   7   5  18     1036.36     1162.87       16.86 o
   8   5  18      268.23      320.88       17.87 o
   9   5  18       13.74        8.06       17.46 o
  10   5  18       44.96       39.80       19.84 o
  11   5  18       77.73      105.19       17.86 o
  12   5  18       35.89       50.17       15.49 o
  13   5  18       76.59       51.81       12.66 o
   0   6  18    12911.58    13313.52       41.30 o
   1   6  18      577.98      648.77       20.29 o
   2   6  18     1479.16     1634.70       23.72 o
   3   6  18      233.03      262.13       15.42 o
   4   6  18        7.65       22.25       13.70 o
   5   6  18        8.44       14.71       13.67 o
   6   6  18      817.89      835.92       16.14 o
   7   6  18       91.73      109.79       17.41 o
   8   6  18        2.99        1.56       17.00 o
   9   6  18        8.91       11.24       19.84 o
  10   6  18       51.72       67.17       17.97 o
  11   6  18       22.54        8.59       15.48 o
  12   6  18      141.01      122.08       12.90 o
   1   7  18       44.52       45.29       16.79 o
   2   7  18      147.18      164.67       20.54 o
   3   7  18       18.25       15.42       19.81 o
   4   7  18      103.47       84.23       16.53 o
   5   7  18        9.73        5.25       15.99 o
   6   7  18      300.66      266.74       17.25 o
   7   7  18      328.10      334.03       17.10 o
   8   7  18       24.03       29.38       18.58 o
   9   7  18        8.08       14.56       17.08 o
  10   7  18       40.57       37.82       15.09 o
  11   7  18       90.96       74.97       18.08 o
   0   8  18       99.38       66.60       31.59 o
   1   8  18        1.30        0.02       22.82 o
   2   8  18       17.87       16.69       22.72 o
   3   8  18        6.25        1.39       17.26 o
   4   8  18       12.62       16.24       19.88 o
   5   8  18       20.81        8.85       18.98 o
   6   8  18       91.99       99.76       18.15 o
   7   8  18       96.35       74.97       16.95 o
   8   8  18       78.05       48.07       15.17 o
   9   8  18        7.46       19.21       12.46 o
   1   9  18        8.67        9.03       19.84 o
   2   9  18      158.37      137.54       19.52 o
   3   9  18        2.60        0.66       18.85 o
   4   9  18        3.74        7.13       16.89 o
   5   9  18      -12.28        1.52       12.53 o
   6   9  18      125.89      118.87       11.96 o
   7   9  18       19.20       21.70       12.82 o
   0  10  18      118.41       90.67       20.96 o
   1  10  18        4.23        0.69       13.65 o
   2  10  18        3.08        0.19       19.29 o
   3  10  18        9.14        2.99       18.83 o
   1   1  19      341.27      392.83       26.32 o
   2   1  19      642.56      642.88       28.02 o
   3   1  19      505.42      550.68       27.11 o
   4   1  19      240.89      307.60       25.86 o
   5   1  19       47.97       79.44       24.49 o
   6   1  19       52.13       68.20       24.50 o
   7   1  19      621.46      688.56       27.68 o
   8   1  19      132.53      160.15       15.94 o
   9   1  19     2376.84     2515.75       22.95 o
  10   1  19      356.68      371.10       14.33 o
  11   1  19     2833.02     2762.30       19.66 o
  12   1  19       19.66       18.14       15.92 o
  13   1  19      147.02      124.53       14.48 o
  14   1  19        3.68        4.25       19.17 o
  15   1  19       63.27       57.82       18.36 o
   0   2  19      259.13      255.25       56.49 o
   1   2  19     1449.24     1335.14       48.60 o
   2   2  19      930.80      889.78       34.76 o
   3   2  19     1538.57     1525.37       39.01 o
   4   2  19     1091.06     1126.63       35.91 o
   5   2  19       36.82       81.78       29.18 o
   6   2  19       31.13       57.02       29.18 o
   7   2  19      143.31      188.16       30.41 o
   8   2  19      185.56      204.38       15.57 o
   9   2  19      475.01      498.58       17.25 o
  10   2  19     1877.08     1803.98       20.40 o
  11   2  19      101.26       66.01       15.99 o
  12   2  19     1235.33     1215.32       18.78 o
  13   2  19       17.31        2.55       13.66 o
  14   2  19      109.33      101.79       14.78 o
  15   2  19      129.77       85.55       16.82 o
   1   3  19       19.31       23.49       28.64 o
   2   3  19      128.54      166.98       29.23 o
   3   3  19       42.67       41.20       28.59 o
   4   3  19      344.31      349.60       31.09 o
   5   3  19      100.74      125.61       37.85 o
   6   3  19       44.87       41.80       24.74 o
   7   3  19        2.48        1.89       14.77 o
   8   3  19       27.56       40.23       17.84 o
   9   3  19      331.05      369.97       17.59 o
  10   3  19      340.25      363.35       21.19 o
  11   3  19       -1.23        2.40       15.22 o
  12   3  19        2.70        5.92       14.55 o
  13   3  19      147.57      135.10       16.68 o
  14   3  19       17.98        8.53       12.89 o
   0   4  19      301.92      360.21       37.92 o
   1   4  19      253.41      301.91       26.95 o
   2   4  19       92.07      105.99       28.21 o
   3   4  19      401.52      471.01       32.91 o
   4   4  19      147.13      175.86       28.81 o
   5   4  19      864.95      979.39       31.40 o
   6   4  19      310.57      340.70       16.20 o
   7   4  19      148.11      193.11       14.91 o
   8   4  19       17.33       17.89       13.73 o
   9   4  19      277.57      315.23       17.59 o
  10   4  19       49.73       52.85       19.58 o
  11   4  19       76.42       89.03       18.94 o
  12   4  19       21.63       20.75       17.10 o
  13   4  19       99.62      110.65       14.65 o
  14   4  19      171.04      177.31       16.79 o
   1   5  19     1197.27     1377.08       48.19 o
   2   5  19      660.23      698.07       42.26 o
   3   5  19       -6.15        1.03       13.31 o
   4   5  19      591.38      582.59       17.17 o
   5   5  19       23.83       39.09       14.24 o
   6   5  19      124.38      157.60       13.87 o
   7   5  19     1223.78     1265.28       17.24 o
   8   5  19       35.31       22.45       16.72 o
   9   5  19      103.41      130.39       17.45 o
  10   5  19      191.00      187.21       20.30 o
  11   5  19       28.96       27.84       17.04 o
  12   5  19       21.11        6.62       15.43 o
  13   5  19      328.72      289.62       12.42 o
   0   6  19     5486.54     5612.84       35.40 o
   1   6  19     2349.28     2451.23       17.78 o
   2   6  19      321.46      353.75       17.10 o
   3   6  19      179.92      194.24       16.74 o
   4   6  19     1448.16     1545.13       17.69 o
   5   6  19      772.09      779.69       16.06 o
   6   6  19       67.74       47.96       17.06 o
   7   6  19        5.00        3.18       16.43 o
   8   6  19       32.92       33.81       17.01 o
   9   6  19       61.56       61.28       19.42 o
  10   6  19       32.41       36.55       16.91 o
  11   6  19       -9.94        2.02       14.66 o
  12   6  19       94.67       87.36       11.89 o
   1   7  19       10.12       10.84       22.84 o
   2   7  19        4.84       13.06       22.95 o
   3   7  19      174.19      167.19       21.20 o
   4   7  19       72.65       44.81       16.85 o
   5   7  19      -13.33        0.02       16.39 o
   6   7  19       62.30       51.69       16.29 o
   7   7  19      123.11      143.06       15.98 o
   8   7  19       86.63       76.84       17.80 o
   9   7  19       72.04       64.52       16.71 o
  10   7  19        4.39        3.13       13.65 o
  11   7  19       -8.26        0.48       15.99 o
   0   8  19       -2.64       27.47       31.00 o
   1   8  19       60.94       57.31       22.82 o
   2   8  19        4.86        4.32       21.22 o
   3   8  19      271.12      243.86       22.84 o
   4   8  19       -5.53        2.02       15.59 o
   5   8  19        1.11        2.43       15.42 o
   6   8  19       11.90        5.14       14.23 o
   7   8  19       11.32        4.00       13.29 o
   8   8  19       -4.90        1.26       11.51 o
   9   8  19        8.14       12.30       16.67 o
   1   9  19      244.49      174.15       19.73 o
   2   9  19       12.45        2.03       18.19 o
   3   9  19       -3.39        2.39       17.98 o
   4   9  19       44.81       28.34       12.90 o
   5   9  19       77.03       61.90       12.04 o
   6   9  19       34.28       39.70       10.39 o
   0   0  20     1275.83     1375.22       63.45 o
   1   0  20       81.63       91.49       35.26 o
   2   0  20     8224.45     7797.53       80.42 o
   3   0  20     1288.15     1199.11       44.89 o
   4   0  20     2523.43     2463.92       54.08 o
   5   0  20     6119.30     6036.69       74.27 o
   6   0  20      138.67      122.57       36.57 o
   7   0  20      127.97      194.96       36.65 o
   8   0  20     1148.99     1163.25       27.34 o
   9   0  20     3406.40     3356.03       29.02 o
  10   0  20      564.44      589.73       20.87 o
  11   0  20       73.48       89.22       19.54 o
  12   0  20      152.94      143.61       19.28 o
  13   0  20      117.26      132.90       25.76 o
  14   0  20       17.13        2.17       21.45 o
  15   0  20      155.07      125.58       16.51 o
   1   1  20      309.23      363.79       27.01 o
   2   1  20     2159.71     2054.21       35.99 o
   3   1  20      319.41      329.09       26.94 o
   4   1  20      480.57      510.79       28.54 o
   5   1  20      865.29     1008.01       30.75 o
   6   1  20      -15.47        0.11       28.55 o
   7   1  20       -0.18        8.71       34.55 o
   8   1  20      502.26      620.29       18.74 o
   9   1  20      286.15      271.91       13.76 o
  10   1  20      179.64      182.97       13.89 o
  11   1  20      132.73      140.65       13.85 o
  12   1  20      352.72      347.01       16.47 o
  13   1  20       71.58       70.03       13.98 o
  14   1  20       36.31       24.77       14.95 o
  15   1  20        2.57        6.29       15.99 o
   0   2  20       39.75       18.55       52.09 o
   1   2  20      666.37      648.80       43.16 o
   2   2  20       49.93       76.48       37.81 o
   3   2  20       23.78       16.92       29.03 o
   4   2  20      955.49     1018.80       36.01 o
   5   2  20      152.79      143.94       29.86 o
   6   2  20      121.20      145.35       30.24 o
   7   2  20       -2.88       13.59       14.49 o
   8   2  20      125.33      105.98       17.41 o
   9   2  20     2123.27     2163.88       22.02 o
  10   2  20       87.61       86.62       15.26 o
  11   2  20      582.85      557.62       17.18 o
  12   2  20       29.99       22.92       14.86 o
  13   2  20      416.54      361.10       14.30 o
  14   2  20        4.23        0.16       13.51 o
   1   3  20       14.47        2.38       35.71 o
   2   3  20       -6.63        8.25       28.60 o
   3   3  20      471.46      550.33       33.19 o
   4   3  20       -5.85        1.08       28.20 o
   5   3  20      102.67       88.96       36.55 o
   6   3  20       21.45        9.11       14.71 o
   7   3  20      147.34      171.89       18.03 o
   8   3  20       66.85       64.74       15.98 o
   9   3  20      160.51      193.84       16.94 o
  10   3  20      147.94      142.79       20.04 o
  11   3  20       44.73       35.72       19.97 o
  12   3  20     1479.96     1352.91       22.45 o
  13   3  20       10.88        3.31       15.07 o
  14   3  20       29.97       20.11       12.26 o
   0   4  20      178.15      167.99       36.97 o
   1   4  20      832.89      874.93       35.99 o
   2   4  20       -1.89       14.54       28.58 o
   3   4  20      642.37      758.02       34.81 o
   4   4  20       33.36       13.82       28.17 o
   5   4  20       34.80       47.67       14.50 o
   6   4  20       78.11       96.24       14.99 o
   7   4  20        3.72        3.51       13.58 o
   8   4  20      175.18      226.65       17.10 o
   9   4  20      463.72      492.69       18.22 o
  10   4  20      132.68      174.62       19.91 o
  11   4  20      108.10      107.67       18.28 o
  12   4  20        4.87        5.62       16.65 o
  13   4  20       -1.87        0.21       13.47 o
   1   5  20       18.73       30.20       13.34 o
   2   5  20     1850.88     1959.88       21.37 o
   3   5  20      801.22      855.09       16.51 o
   4   5  20       62.19       50.41       14.20 o
   5   5  20      113.29      150.60       14.07 o
   6   5  20      112.16      121.13       14.24 o
   7   5  20      446.86      502.77       18.35 o
   8   5  20        6.23       10.31       16.92 o
   9   5  20       52.28       57.94       16.76 o
  10   5  20       39.87       29.20       18.76 o
  11   5  20        6.45        8.45       16.65 o
  12   5  20       13.77        4.40       14.08 o
   0   6  20     3564.84     3788.84       25.95 o
   1   6  20      424.35      445.07       13.50 o
   2   6  20       77.79       95.76       12.60 o
   3   6  20      239.21      269.35       17.17 o
   4   6  20      305.01      298.28       14.57 o
   5   6  20      981.45     1014.33       19.51 o
   6   6  20        9.27        6.71       16.46 o
   7   6  20      250.84      267.54       17.86 o
   8   6  20       45.69       41.66       16.01 o
   9   6  20       37.21       36.12       18.05 o
  10   6  20        1.52       13.08       16.23 o
  11   6  20        7.03        3.95       13.91 o
   1   7  20       51.73       40.19       22.19 o
   2   7  20        4.81        1.30       17.02 o
   3   7  20       49.95       47.44       17.59 o
   4   7  20       20.52       31.09       16.03 o
   5   7  20       11.65        6.44       15.75 o
   6   7  20      130.98      135.66       16.02 o
   7   7  20      121.71      108.59       15.48 o
   8   7  20       31.52       38.06       17.57 o
   9   7  20      105.39       93.18       15.14 o
  10   7  20       30.37       33.75       12.79 o
   0   8  20      -11.56        0.04       29.51 o
   1   8  20       18.40        8.65       21.45 o
   2   8  20       -2.74        0.78       21.77 o
   3   8  20       98.75       96.96       21.45 o
   4   8  20        0.73        9.02        8.81 o
   5   8  20        3.31        8.65       14.31 o
   6   8  20       16.35       31.91       13.60 o
   7   8  20        6.31        4.77       12.26 o
   8   8  20       59.10       65.50       10.44 o
   1   9  20       -6.46        2.66       18.02 o
   2   9  20      160.79      112.86       17.99 o
   3   9  20        3.34        0.52       20.59 o
   4   9  20       46.76       59.04       16.07 o
   5   9  20       32.54       21.85       14.14 o
   1   1  21      245.21      316.71       26.68 o
   2   1  21       80.09       86.92       24.94 o
   3   1  21      239.25      289.35       26.41 o
   4   1  21      204.97      264.81       26.48 o
   5   1  21       90.00      116.82       25.43 o
   6   1  21      183.63      238.09       31.17 o
   7   1  21        2.73        0.15       16.01 o
   8   1  21      454.08      495.45       18.96 o
   9   1  21      508.57      508.45       16.84 o
  10   1  21      186.64      197.53       13.77 o
  11   1  21     1390.15     1367.45       19.26 o
  12   1  21      271.31      262.23       15.35 o
  13   1  21       89.95       75.12       13.22 o
  14   1  21       71.01       57.14       13.28 o
   0   2  21       -1.59        0.30       54.55 o
   1   2  21      -11.12       13.87       38.18 o
   2   2  21       31.29       39.00       37.81 o
   3   2  21      776.46      837.69       45.23 o
   4   2  21       97.72       75.97       30.57 o
   5   2  21     1367.61     1389.08       40.25 o
   6   2  21      510.11      606.08       27.00 o
   7   2  21      340.42      387.44       16.65 o
   8   2  21      873.74      875.70       15.98 o
   9   2  21      186.33      195.85       16.29 o
  10   2  21      179.48      195.77       19.81 o
  11   2  21       68.25       71.71       15.22 o
  12   2  21       78.62       83.02       13.80 o
  13   2  21       32.54       25.26       12.18 o
  14   2  21      320.93      318.91       20.12 o
   1   3  21      143.43      146.56       40.01 o
   2   3  21      386.50      411.33       40.84 o
   3   3  21      245.58      226.86       39.70 o
   4   3  21      139.48      164.04       36.69 o
   5   3  21      119.62      134.66       18.08 o
   6   3  21       89.05       89.02       15.35 o
   7   3  21       34.49       25.20       16.13 o
   8   3  21       64.94       77.87       16.49 o
   9   3  21      624.67      616.64       18.23 o
  10   3  21      603.70      622.43       21.29 o
  11   3  21      260.52      250.64       20.18 o
  12   3  21       13.55        0.13       17.23 o
  13   3  21       44.16       40.44       14.59 o
  14   3  21       15.57        3.01       16.16 o
   0   4  21     4093.08     4364.29       97.73 o
   1   4  21       97.60      121.03       29.46 o
   2   4  21     2800.68     2807.79       48.18 o
   3   4  21      103.77      112.56       16.89 o
   4   4  21       78.25       90.97       16.07 o
   5   4  21       19.66       25.82       14.64 o
   6   4  21        0.71        2.22        7.80 o
   7   4  21      251.99      282.28       14.43 o
   8   4  21        9.56       10.42       16.80 o
   9   4  21      436.42      495.53       18.05 o
  10   4  21      688.00      699.26       22.15 o
  11   4  21      159.97      137.48       18.54 o
  12   4  21      103.67      100.82       15.62 o
  13   4  21      303.63      268.98       13.54 o
   1   5  21      558.09      546.42       15.16 o
   2   5  21     1208.24     1224.26       16.98 o
   3   5  21       92.94      112.73       12.63 o
   4   5  21        2.92        4.98       13.88 o
   5   5  21       91.42       80.84       13.91 o
   6   5  21      100.93      132.46       17.04 o
   7   5  21      157.52      151.82       17.40 o
   8   5  21       20.00       42.19       16.83 o
   9   5  21      196.30      180.55       17.07 o
  10   5  21      253.01      224.63       18.55 o
  11   5  21      200.78      186.05       16.54 o
  12   5  21        0.65        3.02        7.96 o
   0   6  21      936.78      944.83       18.89 o
   1   6  21     1019.00     1082.76       15.26 o
   2   6  21       80.39       83.02       12.70 o
   3   6  21      325.30      364.51       13.35 o
   4   6  21       22.13       48.84       20.83 o
   5   6  21      129.05      123.89       16.97 o
   6   6  21      161.10      154.41       17.09 o
   7   6  21      512.64      524.89       17.64 o
   8   6  21      451.34      411.74       17.45 o
   9   6  21       23.85       16.64       17.49 o
  10   6  21      157.20      168.65       15.94 o
  11   6  21       84.47       61.70       12.85 o
   1   7  21       72.23       60.70       17.16 o
   2   7  21       35.97       44.78       17.32 o
   3   7  21       70.03       57.58       17.20 o
   4   7  21       45.77       34.17       17.02 o
   5   7  21      105.63      105.64       13.84 o
   6   7  21       16.02        2.17       12.93 o
   7   7  21       82.71       95.87       12.48 o
   8   7  21      147.88      151.25       16.80 o
   9   7  21       29.25       32.26       14.06 o
  10   7  21       43.80       12.81       15.91 o
   0   8  21        9.96       20.13       30.68 o
   1   8  21      100.29      120.63       21.64 o
   2   8  21       12.97        9.83       20.21 o
   3   8  21      236.07      186.55       20.57 o
   4   8  21        6.07        9.58       18.55 o
   5   8  21       38.29       43.12       13.57 o
   6   8  21       99.43       97.89       12.93 o
   7   8  21       62.23       62.35       11.41 o
   1   9  21        7.29       32.56       19.42 o
   2   9  21       -9.10        0.19       16.70 o
   3   9  21       13.35        7.44       15.22 o
   4   9  21       45.83       31.10       14.36 o
   0   0  22     5827.46     6016.10      103.75 o
   1   0  22      130.52       93.83       35.97 o
   2   0  22      963.28      946.22       43.56 o
   3   0  22       -0.97        0.38       17.85 o
   4   0  22       70.05      125.15       35.72 o
   5   0  22      816.23      910.61       43.31 o
   6   0  22       19.53        8.18       26.07 o
   7   0  22     3659.86     3895.70       65.16 o
   8   0  22      351.09      362.09       27.67 o
   9   0  22     2137.70     2041.75       26.13 o
  10   0  22     5268.29     4961.31       33.61 o
  11   0  22      386.08      357.98       19.46 o
  12   0  22      612.05      587.86       25.83 o
  13   0  22       18.02       17.95       21.80 o
  14   0  22      231.60      204.82       18.37 o
   1   1  22       32.07       35.91       25.71 o
   2   1  22     1200.83     1234.65       32.95 o
   3   1  22       45.51       45.53       24.92 o
   4   1  22       36.02       19.34       24.55 o
   5   1  22      389.41      465.04       33.64 o
   6   1  22       35.60       54.51       16.69 o
   7   1  22      767.65      888.29       20.69 o
   8   1  22       96.76      103.17       15.07 o
   9   1  22     1449.68     1482.90       19.45 o
  10   1  22        5.82        9.06       13.07 o
  11   1  22      148.54      146.84       15.31 o
  12   1  22      163.90      149.12       14.04 o
  13   1  22       10.95        5.59       14.49 o
  14   1  22        0.71        2.76        7.22 o
   0   2  22      804.06      754.58       64.00 o
   1   2  22       22.67       10.91       38.80 o
   2   2  22      107.69      111.84       38.10 o
   3   2  22       25.39       18.63       37.82 o
   4   2  22     5028.48     5357.69       74.28 o
   5   2  22      153.80      192.32       26.90 o
   6   2  22      534.62      538.06       15.59 o
   7   2  22       51.17       62.22       13.49 o
   8   2  22       53.57       53.52       13.37 o
   9   2  22      -10.16        0.07       15.63 o
  10   2  22      434.54      419.40       20.94 o
  11   2  22       16.78        0.93       18.49 o
  12   2  22       10.85       11.64       13.20 o
  13   2  22       46.31       33.22       14.69 o
  14   2  22      135.89      135.41       17.00 o
   1   3  22       91.57       99.22       38.63 o
   2   3  22      510.19      528.10       41.51 o
   3   3  22       49.48       68.21       37.08 o
   4   3  22       -3.11        1.14       15.10 o
   5   3  22        7.55        0.13       13.53 o
   6   3  22      286.99      304.16       13.85 o
   7   3  22     2360.51     2415.30       22.52 o
   8   3  22      277.52      265.87       16.72 o
   9   3  22      200.41      224.85       16.52 o
  10   3  22      294.08      309.88       20.53 o
  11   3  22       75.29       71.98       17.88 o
  12   3  22      525.76      481.45       17.42 o
  13   3  22      133.20      114.30       13.39 o
   0   4  22      166.49      174.33       22.36 o
   1   4  22     2044.71     2090.02       20.05 o
   2   4  22       71.42       81.81       14.17 o
   3   4  22       61.97       73.41       17.70 o
   4   4  22       31.60       24.27       17.40 o
   5   4  22        8.84        0.30       13.08 o
   6   4  22       25.02       19.85       13.25 o
   7   4  22        9.91        2.87       16.11 o
   8   4  22        3.66        0.01       15.86 o
   9   4  22      103.70       95.70       16.46 o
  10   4  22       -0.81        4.61       10.21 o
  11   4  22       24.32       30.63       16.79 o
  12   4  22       -2.76        2.85       14.62 o
  13   4  22       55.70       60.21       11.20 o
   1   5  22      224.83      208.71       13.13 o
   2   5  22      568.47      551.38       14.21 o
   3   5  22       95.37      114.10       14.13 o
   4   5  22        2.67        0.22       13.90 o
   5   5  22      124.40      152.81       14.46 o
   6   5  22       44.78       66.91       16.81 o
   7   5  22        3.26        0.09       16.00 o
   8   5  22       16.32        2.75       16.49 o
   9   5  22       12.53       39.24       18.37 o
  10   5  22       -4.38        1.24       16.85 o
  11   5  22       49.69       54.31       14.92 o
  12   5  22        0.58        7.97        7.72 o
   0   6  22       67.87       74.37       20.95 o
   1   6  22       24.42       26.65       14.40 o
   2   6  22       34.04       32.30       14.57 o
   3   6  22       28.63       41.89       14.35 o
   4   6  22      611.13      554.24       15.89 o
   5   6  22       10.74        1.86       16.44 o
   6   6  22       77.08       88.70       16.96 o
   7   6  22       80.38       99.75       16.52 o
   8   6  22       10.66        6.80       14.92 o
   9   6  22       20.31       11.09       15.70 o
  10   6  22        4.02        8.16       14.48 o
  11   6  22       73.35       62.27       11.42 o
   1   7  22      118.60      136.00       16.89 o
   2   7  22      103.31      117.42       16.90 o
   3   7  22      276.55      268.67       17.30 o
   4   7  22       33.23       35.12       16.19 o
   5   7  22        5.83        0.04       12.99 o
   6   7  22      121.78      152.96       12.81 o
   7   7  22       13.94       11.49       16.27 o
   8   7  22      231.62      213.59       15.46 o
   9   7  22        5.85        6.64       12.77 o
   0   8  22      672.88      697.04       30.37 o
   1   8  22       57.72       60.57       19.85 o
   2   8  22       68.62      104.07       19.47 o
   3   8  22       21.73        9.82       18.22 o
   4   8  22      -12.76        7.72       17.71 o
   5   8  22      108.02      100.62       16.44 o
   6   8  22       19.07        6.20       11.34 o
   7   8  22      339.21      327.29       20.11 o
   1   9  22       14.75       11.38       15.67 o
   2   9  22       72.41       79.63       15.36 o
   3   9  22       -9.10        1.71       14.14 o
   1   1  23       -4.25        3.79       24.93 o
   2   1  23       83.53      124.42       26.14 o
   3   1  23       -6.45        9.64       26.03 o
   4   1  23      103.76      143.16       29.70 o
   5   1  23      307.86      309.58       18.21 o
   6   1  23      625.80      697.87       16.96 o
   7   1  23       78.87       89.49       14.46 o
   8   1  23       22.74       13.40       15.16 o
   9   1  23        5.09        4.70       14.83 o
  10   1  23      834.88      779.67       21.66 o
  11   1  23       20.82       11.55       12.54 o
  12   1  23        6.92        0.01       12.77 o
  13   1  23       32.94       29.58       13.32 o
   0   2  23      735.13      864.96       64.47 o
   1   2  23     1692.04     1724.33       52.76 o
   2   2  23      904.09      886.76       45.80 o
   3   2  23      234.86      268.91       40.60 o
   4   2  23      410.94      451.35       19.28 o
   5   2  23       19.17        4.36       17.37 o
   6   2  23      174.60      215.27       15.62 o
   7   2  23       41.40       46.96       13.44 o
   8   2  23        5.36        9.71       13.64 o
   9   2  23       65.24       53.35       15.27 o
  10   2  23        4.17       15.29       18.02 o
  11   2  23       -5.15        2.48       18.02 o
  12   2  23       54.55       44.68       15.83 o
  13   2  23      304.26      276.50       14.13 o
   1   3  23       -1.21       11.44       35.95 o
   2   3  23       22.22       25.81       17.21 o
   3   3  23      291.68      319.41       19.67 o
   4   3  23       61.67      101.38       15.85 o
   5   3  23       73.88       66.05       14.26 o
   6   3  23       79.51       96.66       13.20 o
   7   3  23       -7.17        0.44       15.51 o
   8   3  23      460.50      519.00       17.43 o
   9   3  23      546.05      569.67       17.36 o
  10   3  23      -10.79        6.82       17.94 o
  11   3  23      873.13      844.05       19.72 o
  12   3  23       34.56       30.91       14.73 o
  13   3  23       34.98       35.73       11.71 o
   0   4  23     4555.15     4696.61       40.70 o
   1   4  23      267.08      299.55       16.42 o
   2   4  23      864.59      918.08       16.89 o
   3   4  23      465.14      536.66       15.97 o
   4   4  23       12.57        2.03       17.05 o
   5   4  23     1620.72     1692.34       20.77 o
   6   4  23      126.46      130.81       16.38 o
   7   4  23      197.34      175.70       16.74 o
   8   4  23       50.05       67.27       16.23 o
   9   4  23       27.43       25.53       15.21 o
  10   4  23       30.74       32.09       18.04 o
  11   4  23      268.44      270.49       16.64 o
  12   4  23       12.38       17.08       13.40 o
   1   5  23       -1.33        0.73       12.61 o
   2   5  23       -8.93        0.30       14.50 o
   3   5  23       31.71       35.85       14.07 o
   4   5  23      119.88      124.08       17.31 o
   5   5  23       27.44       25.71       14.01 o
   6   5  23       34.18       64.21       13.96 o
   7   5  23      243.43      263.59       17.15 o
   8   5  23       72.84       72.12       15.65 o
   9   5  23       -0.91        2.79        7.31 o
  10   5  23      127.80      102.37       16.47 o
  11   5  23      288.50      236.19       14.30 o
   0   6  23       48.86       36.89       20.08 o
   1   6  23        0.36        6.29       11.93 o
   2   6  23       23.13       28.35       14.23 o
   3   6  23        7.46       15.61       14.09 o
   4   6  23       14.69       10.84       16.64 o
   5   6  23        0.76        2.76        9.34 o
   6   6  23       17.61       28.89       16.09 o
   7   6  23       35.45       55.11       15.67 o
   8   6  23      301.79      309.24       14.89 o
   9   6  23       74.06       59.83       14.70 o
  10   6  23        8.82        6.03       12.79 o
   1   7  23       -0.29        0.44       14.97 o
   2   7  23       -4.98        0.01       16.02 o
   3   7  23       52.25       52.60       15.96 o
   4   7  23        2.66        0.74       15.23 o
   5   7  23       77.43       82.05       15.04 o
   6   7  23      116.08       96.87       13.87 o
   7   7  23      131.42      139.20       15.64 o
   8   7  23       41.82       30.26       13.74 o
   0   8  23       97.71       91.57       27.70 o
   1   8  23     2228.69     1844.71       24.35 o
   2   8  23      -12.52        7.49       18.17 o
   3   8  23       13.69       14.23       17.46 o
   4   8  23       10.99        0.29       16.61 o
   5   8  23       24.95       36.25       14.83 o
   6   8  23       14.47       16.04       19.65 o
   1   9  23       48.38       55.74       13.87 o
   2   9  23      165.12      141.21       19.93 o
   0   0  24      475.99      546.08       59.93 o
   1   0  24       71.24       81.84       37.27 o
   2   0  24     3438.40     3556.30       62.55 o
   3   0  24       -1.92        2.83       34.71 o
   4   0  24      131.55      192.42       21.60 o
   5   0  24     2935.23     3226.96       42.93 o
   6   0  24        1.85        3.36       27.53 o
   7   0  24      314.49      317.50       26.42 o
   8   0  24      604.14      586.50       28.07 o
   9   0  24       44.06       33.95       24.97 o
  10   0  24      267.00      233.84       17.78 o
  11   0  24       33.40       13.08       23.24 o
  12   0  24      235.25      228.57       15.97 o
  13   0  24        9.78        0.01       12.00 o
   1   1  24      818.57      877.95       31.72 o
   2   1  24      305.39      354.17       27.91 o
   3   1  24      163.75      217.30       31.93 o
   4   1  24       67.73       73.60       20.11 o
   5   1  24       80.04      101.68       19.57 o
   6   1  24      130.91      124.83       13.12 o
   7   1  24       18.17       27.89       15.30 o
   8   1  24        9.92       15.00       13.18 o
   9   1  24     1825.92     1717.85       20.92 o
  10   1  24      413.24      403.69       16.35 o
  11   1  24     2103.61     2026.99       19.17 o
  12   1  24       -1.30        0.06       11.91 o
  13   1  24       18.14       13.05       10.08 o
   0   2  24       34.97       11.12       55.33 o
   1   2  24       54.54       71.88       39.14 o
   2   2  24      177.01      167.66       18.63 o
   3   2  24      246.33      240.62       17.14 o
   4   2  24      291.40      347.67       19.51 o
   5   2  24      650.01      713.75       20.98 o
   6   2  24       72.15       86.38       13.52 o
   7   2  24       15.78       16.97       13.13 o
   8   2  24        5.34        3.90       13.08 o
   9   2  24      943.81      951.89       15.39 o
  10   2  24       23.73        6.47       17.42 o
  11   2  24      199.49      189.15       17.05 o
  12   2  24       17.38        3.27       14.13 o
  13   2  24       12.55       15.06       12.72 o
   1   3  24     1198.63     1251.77       20.66 o
   2   3  24     4821.41     4699.73       29.77 o
   3   3  24       34.68       50.36       18.70 o
   4   3  24       11.30        2.78       13.96 o
   5   3  24        4.77        0.09       12.06 o
   6   3  24       67.91       67.72       13.75 o
   7   3  24      158.28      191.93       15.96 o
   8   3  24      245.88      244.20       16.37 o
   9   3  24      196.21      194.75       15.75 o
  10   3  24      640.16      599.70       19.23 o
  11   3  24      137.02      130.84       16.75 o
  12   3  24      141.20      139.67       13.80 o
   0   4  24      129.82      144.49       21.22 o
   1   4  24     1539.12     1476.10       19.00 o
   2   4  24      147.57      149.51       13.27 o
   3   4  24        3.42        4.90       12.81 o
   4   4  24     1546.20     1681.01       18.20 o
   5   4  24      174.27      175.41       21.54 o
   6   4  24      270.03      330.14       16.63 o
   7   4  24       34.32       45.11       15.87 o
   8   4  24       10.40       19.02       15.56 o
   9   4  24       44.52       52.30       14.76 o
  10   4  24      311.59      279.30       17.63 o
  11   4  24      677.98      579.90       16.56 o
  12   4  24      192.70      202.60       12.49 o
   1   5  24       72.34       83.97       14.72 o
   2   5  24       -3.08        4.29       14.21 o
   3   5  24        3.21        4.46       16.60 o
   4   5  24       60.31       97.09       16.55 o
   5   5  24       17.59        2.32       16.97 o
   6   5  24       67.39       52.98       13.63 o
   7   5  24       -1.86       13.79       13.39 o
   8   5  24      206.97      186.64       13.04 o
   9   5  24       38.89       37.59       13.09 o
  10   5  24       83.25       86.76       14.77 o
  11   5  24       18.48       18.16       11.91 o
   0   6  24       30.44       22.68       19.60 o
   1   6  24      150.69      173.86       14.43 o
   2   6  24       19.42       30.04       14.28 o
   3   6  24       18.37       10.31       16.45 o
   4   6  24        7.94        0.01       16.26 o
   5   6  24      147.15      161.23       16.20 o
   6   6  24       86.83       73.97       15.22 o
   7   6  24       11.52        4.05       14.53 o
   8   6  24       46.62       44.93       15.47 o
   9   6  24        4.44       15.14       13.69 o
  10   6  24       57.36       60.07       17.23 o
   1   7  24      309.01      259.33       14.18 o
   2   7  24       11.59        5.56       15.41 o
   3   7  24       10.75        2.36       15.18 o
   4   7  24       14.91       14.22       14.66 o
   5   7  24      110.67      102.79       18.41 o
   6   7  24      157.08      166.53       17.61 o
   7   7  24        0.32        2.10       12.18 o
   8   7  24      224.29      217.76       19.56 o
   0   8  24     1978.77     1748.19       32.59 o
   1   8  24       20.73       27.66       17.60 o
   2   8  24      455.26      417.01       17.84 o
   3   8  24      219.98      179.51       16.53 o
   4   8  24       48.39       44.39       14.89 o
   5   8  24      127.81      101.23       20.51 o
   1   1  25       41.14       28.27       12.61 o
   2   1  25      278.81      284.62       16.14 o
   3   1  25      354.87      377.16       16.63 o
   4   1  25      246.46      284.79       18.71 o
   5   1  25       26.83       33.88       20.25 o
   6   1  25       15.38       24.54       15.53 o
   7   1  25       23.67       11.74       18.90 o
   8   1  25      124.71      110.06       20.07 o
   9   1  25       87.48       79.89       15.28 o
  10   1  25     1280.11     1186.23       18.03 o
  11   1  25      148.86      142.53       13.46 o
  12   1  25       -0.76        0.27        8.17 o
   0   2  25       19.86       14.11       22.61 o
   1   2  25       10.23        5.98       13.67 o
   2   2  25      226.25      263.47       16.66 o
   3   2  25     2091.68     2090.28       23.07 o
   4   2  25      825.28      846.96       16.95 o
   5   2  25        0.20        2.58       18.77 o
   6   2  25       42.45       42.83       15.48 o
   7   2  25       37.43       37.93       13.17 o
   8   2  25      583.58      587.74       14.77 o
   9   2  25      477.35      540.92       13.89 o
  10   2  25       -3.57        7.82       16.40 o
  11   2  25       10.41        0.09       15.14 o
  12   2  25      123.39      123.73       11.98 o
   1   3  25      397.05      388.34       17.51 o
   2   3  25       60.77       43.61       14.77 o
   3   3  25      800.86      763.75       20.01 o
   4   3  25      910.89      886.55       17.26 o
   5   3  25      104.24      103.59       12.68 o
   6   3  25       -7.98        4.35       13.45 o
   7   3  25      154.57      143.01       15.63 o
   8   3  25      216.01      244.13       15.58 o
   9   3  25      272.72      244.31       15.13 o
  10   3  25       21.39       40.40       15.77 o
  11   3  25      763.54      725.73       16.88 o
  12   3  25       47.47       29.37       10.69 o
   0   4  25      499.66      533.43       22.94 o
   1   4  25      168.95      173.49       15.39 o
   2   4  25       55.36       62.06       14.88 o
   3   4  25       10.29       10.97       12.90 o
   4   4  25     1395.02     1366.16       20.96 o
   5   4  25      578.27      591.66       23.05 o
   6   4  25       26.63       30.47       15.32 o
   7   4  25       24.56       43.17       15.42 o
   8   4  25       22.36        0.00       14.74 o
   9   4  25       13.42        0.08       16.00 o
  10   4  25      585.91      563.79       17.03 o
  11   4  25      272.87      257.24       10.03 o
   1   5  25      192.48      192.39       14.93 o
   2   5  25       26.98       14.25       14.30 o
   3   5  25        2.63        0.00       16.87 o
   4   5  25       44.93       56.27       17.25 o
   5   5  25      180.54      165.99       17.06 o
   6   5  25       11.90       16.66       13.33 o
   7   5  25        4.59        3.27       12.49 o
   8   5  25       47.33       35.12       12.09 o
   9   5  25       -1.09        0.30       10.24 o
  10   5  25        7.60        2.30       10.46 o
   0   6  25       80.27      101.21       19.37 o
   1   6  25      375.89      359.05       14.80 o
   2   6  25       11.77        3.08       13.56 o
   3   6  25       63.92       72.61       15.95 o
   4   6  25      -11.32        0.01       15.14 o
   5   6  25        6.24        6.74       15.48 o
   6   6  25       69.45       59.14       14.51 o
   7   6  25       -4.09        0.01       12.96 o
   8   6  25       56.71       44.44       14.39 o
   9   6  25       41.83       35.34       12.06 o
   1   7  25       11.89       11.83       12.26 o
   2   7  25       65.42       48.93       14.83 o
   3   7  25        3.77        4.47       14.44 o
   4   7  25        2.97        1.40       17.64 o
   5   7  25        3.50       16.18       16.30 o
   6   7  25       13.35       11.37       15.32 o
   7   7  25       90.54      106.15       20.21 o
   0   8  25      546.52      346.61       24.07 o
   1   8  25     1764.00     1533.33       20.36 o
   2   8  25       -1.76        1.75       14.83 o
   3   8  25        8.00        5.95       13.80 o
   4   8  25      126.70       96.65       20.68 o
   0   0  26     2094.97     2280.61       44.47 o
   1   0  26      368.77      387.23       23.32 o
   2   0  26      161.38      196.28       22.52 o
   3   0  26      890.82      938.18       25.06 o
   4   0  26       29.43       49.52       20.14 o
   5   0  26      155.09      169.79       21.46 o
   6   0  26       10.11        0.76       19.07 o
   7   0  26      336.78      335.20       21.46 o
   8   0  26      648.35      561.83       22.03 o
   9   0  26      245.10      213.03       20.47 o
  10   0  26      454.15      402.39       30.67 o
  11   0  26      114.21      105.65       24.52 o
  12   0  26        6.33        0.05       18.86 o
   1   1  26      799.33      812.51       15.34 o
   2   1  26      111.14      125.71       14.25 o
   3   1  26       -8.57        1.21       17.73 o
   4   1  26       14.23       22.70       17.34 o
   5   1  26       14.86       13.70       17.24 o
   6   1  26      706.84      655.95       25.32 o
   7   1  26      128.69      129.75       20.28 o
   8   1  26      882.93      804.22       22.50 o
   9   1  26      110.78      100.47       14.28 o
  10   1  26      367.73      375.23       13.45 o
  11   1  26      438.40      419.87       13.94 o
  12   1  26      173.24      170.88       13.56 o
   0   2  26      181.83      192.66       23.95 o
   1   2  26     3373.29     3349.51       23.85 o
   2   2  26      342.70      345.60       13.98 o
   3   2  26      503.78      529.49       16.23 o
   4   2  26      516.73      517.42       16.34 o
   5   2  26        2.23        8.19       18.31 o
   6   2  26       43.90       61.55       20.08 o
   7   2  26      228.65      231.99       13.50 o
   8   2  26       -4.32        1.63       12.57 o
   9   2  26       14.38       12.93       13.77 o
  10   2  26      134.49      132.77       15.82 o
  11   2  26       11.47       13.93       12.14 o
  12   2  26       29.61       40.17       12.87 o
   1   3  26       16.20       15.39       15.07 o
   2   3  26     1726.91     1679.18       19.93 o
   3   3  26      349.70      386.51       14.11 o
   4   3  26      567.17      511.37       16.31 o
   5   3  26      592.16      631.42       15.68 o
   6   3  26       -2.14        0.05       15.45 o
   7   3  26      131.56      143.98       15.06 o
   8   3  26      158.68      135.18       14.29 o
   9   3  26       74.24       71.04       15.96 o
  10   3  26      292.75      244.75       15.84 o
  11   3  26      380.56      350.72       12.60 o
   0   4  26     1660.24     1650.15       27.63 o
   1   4  26       80.66       69.43       15.15 o
   2   4  26       11.59        0.15       14.65 o
   3   4  26       56.83       60.53       13.04 o
   4   4  26      413.13      456.41       18.19 o
   5   4  26       88.84       92.92       17.01 o
   6   4  26      180.89      229.67       14.72 o
   7   4  26        0.54       10.95        8.76 o
   8   4  26       12.49        3.42       13.57 o
   9   4  26       57.07       62.65       13.18 o
  10   4  26       95.69      107.48       10.27 o
  11   4  26      244.20      213.48       11.98 o
   1   5  26       86.12       98.20       12.91 o
   2   5  26       69.44       57.62       16.96 o
   3   5  26      174.51      152.83       16.93 o
   4   5  26       67.58       82.25       16.77 o
   5   5  26       37.46       39.44       16.37 o
   6   5  26       86.94       73.31       15.96 o
   7   5  26        9.84       21.33       12.07 o
   8   5  26        5.03       14.42       10.99 o
   9   5  26      101.84       99.23       10.95 o
  10   5  26       13.58       17.82       17.09 o
   0   6  26       -2.22        0.71       18.66 o
   1   6  26        0.88        0.44        6.91 o
   2   6  26       -3.85        0.06       15.23 o
   3   6  26        5.94        3.83       15.07 o
   4   6  26       24.35       19.23       14.85 o
   5   6  26       31.10       29.92       14.05 o
   6   6  26       11.87        0.93       13.65 o
   7   6  26       64.01       54.59       16.58 o
   8   6  26        7.60       14.31       12.08 o
   1   7  26       10.56       12.16       11.70 o
   2   7  26       67.69       58.44       13.71 o
   3   7  26       37.24        9.82       16.45 o
   4   7  26      102.63       80.26       16.37 o
   5   7  26       41.20       40.12       15.30 o
   6   7  26        8.51        1.76       19.52 o
   0   8  26     1617.89     1353.89       25.45 o
   1   8  26       -9.67        4.18       13.80 o
   2   8  26      212.96      250.03       20.40 o
   1   1  27       52.23       47.87       11.69 o
   2   1  27      186.40      212.83       12.00 o
   3   1  27       68.29       77.17       17.54 o
   4   1  27       95.09       99.45       17.28 o
   5   1  27        3.79        0.02       16.97 o
   6   1  27      107.07      110.47       22.65 o
   7   1  27       -7.02        8.27       16.65 o
   8   1  27      227.40      211.01       16.76 o
   9   1  27       94.51       84.13       15.30 o
  10   1  27      169.85      176.88       18.57 o
  11   1  27        9.65        7.51       11.23 o
  12   1  27      -12.67        2.39       17.71 o
   0   2  27     2468.78     2260.50       29.54 o
   1   2  27      462.00      464.28       14.14 o
   2   2  27      540.72      544.56       14.58 o
   3   2  27      307.23      304.15       15.49 o
   4   2  27       52.45       51.37       14.62 o
   5   2  27       94.68       81.85       14.65 o
   6   2  27       48.84       39.31       16.43 o
   7   2  27       63.64       55.86       13.32 o
   8   2  27       56.82       46.47       12.53 o
   9   2  27     1804.94     1666.96       19.46 o
  10   2  27       58.91       53.41       13.04 o
  11   2  27      399.38      375.33       15.61 o
   1   3  27       81.59       85.77       15.26 o
   2   3  27       19.94       24.62       14.94 o
   3   3  27       14.17        6.66       14.64 o
   4   3  27      202.14      196.32       13.84 o
   5   3  27       11.52        3.95       16.09 o
   6   3  27        2.87        0.01       13.72 o
   7   3  27       73.00       97.96       12.83 o
   8   3  27      393.15      399.32       13.33 o
   9   3  27      152.10      141.58       13.90 o
  10   3  27      179.36      172.23       12.16 o
  11   3  27      145.02      115.86       10.33 o
   0   4  27       27.78       22.91       20.94 o
   1   4  27       78.62       72.48       14.83 o
   2   4  27      204.71      227.47       15.73 o
   3   4  27      118.26      118.61       15.12 o
   4   4  27      416.17      444.44       14.96 o
   5   4  27      288.67      285.83       16.94 o
   6   4  27       53.00       48.74       13.56 o
   7   4  27       30.23       20.23       11.01 o
   8   4  27       47.09       32.08       10.56 o
   9   4  27       -3.06        2.06       10.37 o
  10   4  27       46.16       59.61        8.84 o
   1   5  27       11.76        7.50       14.29 o
   2   5  27       11.42        6.43       16.25 o
   3   5  27       -0.01        2.58       39.11 o
   4   5  27      -10.13        0.28       15.29 o
   5   5  27        9.46        6.90       15.04 o
   6   5  27       33.57       40.41       14.85 o
   7   5  27       14.94       20.45       13.70 o
   8   5  27       -5.96        0.42       10.97 o
   9   5  27       11.43        0.19       18.31 o
   0   6  27       -2.78        0.19       17.88 o
   1   6  27        6.30        3.22       14.97 o
   2   6  27        5.47        1.08       14.95 o
   3   6  27        0.44        1.28       10.96 o
   4   6  27       11.52        8.82       14.06 o
   5   6  27       21.47        4.26       13.40 o
   6   6  27       46.25       40.60       12.68 o
   7   6  27       12.34        0.03       19.67 o
   1   7  27       19.46       16.58       10.45 o
   2   7  27       53.46       55.50       11.99 o
   3   7  27       -1.97        5.79       15.26 o
   4   7  27        9.83        2.65       14.29 o
   5   7  27       58.08       47.22       13.56 o
   0   0  28      278.04      260.41       31.91 o
   1   0  28      329.79      351.18       22.26 o
   2   0  28      420.27      441.12       22.46 o
   3   0  28     1189.30     1174.25       25.33 o
   4   0  28        7.17       22.24       20.44 o
   5   0  28      354.82      398.00       22.11 o
   6   0  28       61.30       58.72       32.11 o
   7   0  28       42.60       61.28       30.07 o
   8   0  28       25.03       22.54       28.50 o
   9   0  28       12.50        7.35       27.31 o
  10   0  28      -26.73        1.32       23.92 o
  11   0  28      100.03      113.02       19.38 o
   1   1  28      734.16      691.04       13.43 o
   2   1  28        7.50        8.42       11.56 o
   3   1  28      754.92      709.30       20.34 o
   4   1  28      312.90      291.91       18.85 o
   5   1  28       50.50       33.80       17.59 o
   6   1  28      107.90      102.26       23.00 o
   7   1  28       38.18       32.16       16.03 o
   8   1  28      136.10      155.14       15.85 o
   9   1  28      299.83      265.53       19.22 o
  10   1  28       50.74       61.55       16.37 o
  11   1  28       15.48       23.00       20.24 o
   0   2  28      670.58      610.48       23.36 o
   1   2  28     1075.40     1029.09       15.64 o
   2   2  28      410.45      419.62       14.01 o
   3   2  28     1861.71     1796.03       17.67 o
   4   2  28       97.88      127.33       14.78 o
   5   2  28       13.81       22.76       16.59 o
   6   2  28      370.21      379.47       17.61 o
   7   2  28       50.99       70.16       21.07 o
   8   2  28       32.67       62.32       14.25 o
   9   2  28       32.12       28.83       11.23 o
  10   2  28      115.94      113.74       11.57 o
  11   2  28      122.02      123.47       20.31 o
   1   3  28      231.11      227.36       15.71 o
   2   3  28     1034.38      916.90       17.96 o
   3   3  28        3.85       17.14       14.92 o
   4   3  28      259.23      287.39       13.61 o
   5   3  28      390.68      396.75       15.36 o
   6   3  28      271.68      287.59       16.26 o
   7   3  28       56.63       59.96       12.14 o
   8   3  28       -2.59        2.65       11.40 o
   9   3  28      112.55      108.87       12.53 o
  10   3  28      128.54      139.24        9.58 o
   0   4  28       10.40       18.08       21.45 o
   1   4  28       20.91        5.73       14.48 o
   2   4  28       26.67       19.53       14.65 o
   3   4  28       19.84       16.81       14.20 o
   4   4  28        2.30        1.02       15.91 o
   5   4  28      214.99      220.32       15.83 o
   6   4  28        2.89        0.01       14.48 o
   7   4  28       -7.20        0.23       12.07 o
   8   4  28        6.49        4.35        9.54 o
   9   4  28        7.41       12.76        9.16 o
   1   5  28       40.39       48.19       15.75 o
   2   5  28       67.39       75.64       20.38 o
   3   5  28       15.23       15.47       15.43 o
   4   5  28      208.48      219.27       15.64 o
   5   5  28       25.30       27.86       14.40 o
   6   5  28       56.51       44.69       13.66 o
   7   5  28        2.74        7.45       12.40 o
   8   5  28        0.60        0.19       12.31 o
   0   6  28       93.70       94.35       25.83 o
   1   6  28       78.52       64.83       14.07 o
   2   6  28        3.42        0.08       13.54 o
   3   6  28       33.18       11.81       13.63 o
   4   6  28        1.42        0.16       16.77 o
   5   6  28      -19.40        0.91       12.22 o
   6   6  28       -3.54        5.50       10.88 o
   1   7  28        4.20        1.89       10.87 o
   2   7  28        2.92       12.77       10.49 o
   3   7  28       10.82        1.09       13.15 o
   1   1  29       -0.67        3.56        7.00 o
   2   1  29      718.62      688.18       14.79 o
   3   1  29      166.96      181.18       15.02 o
   4   1  29        2.76        7.92       17.44 o
   5   1  29       10.03        0.63       17.08 o
   6   1  29        5.12        2.72       21.95 o
   7   1  29        1.88        4.20       20.39 o
   8   1  29       84.10       89.35       19.88 o
   9   1  29       84.34       63.38       17.92 o
  10   1  29       69.27       71.63       14.68 o
   0   2  29      745.22      759.02       23.51 o
   1   2  29     1071.31      969.02       15.57 o
   2   2  29      718.87      714.77       14.63 o
   3   2  29      230.97      231.04       13.74 o
   4   2  29      312.22      306.19       13.43 o
   5   2  29      393.48      354.65       15.11 o
   6   2  29       84.15       89.35       16.33 o
   7   2  29       31.79       28.66       19.40 o
   8   2  29        5.10        2.23       13.10 o
   9   2  29      311.71      274.05       16.98 o
  10   2  29       14.57        9.14       20.59 o
   1   3  29      -13.02        2.49       14.57 o
   2   3  29        2.81        8.15       14.70 o
   3   3  29       14.68        8.41       14.41 o
   4   3  29        0.42        4.39       13.26 o
   5   3  29       70.92       75.58       13.78 o
   6   3  29       -5.09        0.04       13.12 o
   7   3  29        6.35       16.20       12.28 o
   8   3  29      114.40      127.03       11.47 o
   9   3  29      454.01      378.63       10.54 o
  10   3  29      451.55      446.27       19.00 o
   0   4  29      374.79      335.75       22.66 o
   1   4  29       46.70       55.62       14.46 o
   2   4  29      224.56      248.13       14.95 o
   3   4  29       25.89       39.66       15.91 o
   4   4  29      273.96      291.76       16.47 o
   5   4  29      125.50      120.06       19.54 o
   6   4  29        2.17        6.35       13.78 o
   7   4  29        9.69        9.23       10.80 o
   8   4  29      178.90      150.95       11.54 o
   9   4  29      158.43      135.16       17.62 o
   1   5  29       51.23       47.06       15.18 o
   2   5  29      211.34      215.52       19.99 o
   3   5  29       11.05       11.71       18.87 o
   4   5  29       13.80       20.98       14.23 o
   5   5  29       21.79       18.02       13.49 o
   6   5  29       55.96       59.50       12.30 o
   7   5  29       30.98       22.80       10.98 o
   0   6  29      -18.61        3.13       23.58 o
   1   6  29       28.03       28.28       16.44 o
   2   6  29       -4.37       13.34       16.24 o
   3   6  29       23.46       11.90       12.37 o
   4   6  29      133.68      113.24       11.94 o
   5   6  29       -1.90        6.86       10.64 o
   6   6  29       13.94       12.66       17.94 o
   0   0  30      572.88      540.89       32.36 o
   1   0  30      210.01      208.19       22.25 o
   2   0  30      325.70      328.62       21.77 o
   3   0  30     1085.65     1052.31       24.57 o
   4   0  30       -2.96        0.16       15.38 o
   5   0  30       14.47       11.25       30.82 o
   6   0  30       -3.73        1.71       30.99 o
   7   0  30      -31.02        0.32       28.18 o
   8   0  30       33.83       52.48       27.14 o
   9   0  30     1150.70     1083.89       28.73 o
  10   0  30      -10.14        1.83       18.27 o
   1   1  30        5.01        3.63       11.40 o
   2   1  30      235.28      223.36       13.17 o
   3   1  30      355.84      333.16       15.62 o
   4   1  30       94.00       77.39       14.96 o
   5   1  30       12.08        3.88       16.56 o
   6   1  30      175.65      185.97       21.54 o
   7   1  30      191.65      197.51       19.81 o
   8   1  30       14.80       12.46       17.60 o
   9   1  30      607.30      562.21       17.28 o
  10   1  30       -7.07        0.54       12.78 o
   0   2  30     1321.59     1308.52       25.72 o
   1   2  30       51.19       40.38       12.61 o
   2   2  30        4.23        0.96       12.51 o
   3   2  30      153.43      146.83       12.76 o
   4   2  30      230.79      231.04       12.82 o
   5   2  30        9.74       20.31       13.05 o
   6   2  30      102.87      118.07       15.88 o
   7   2  30       30.95       35.74       14.97 o
   8   2  30      189.78      206.63       14.20 o
   9   2  30       33.99       33.19       11.66 o
   1   3  30       56.53       68.02       14.66 o
   2   3  30       64.03       61.76       14.08 o
   3   3  30       27.22       31.50       13.86 o
   4   3  30      430.64      431.01       14.34 o
   5   3  30       41.41       48.24       13.28 o
   6   3  30      120.40      124.10       12.44 o
   7   3  30       30.87       17.63       11.24 o
   8   3  30       -7.62        5.39       15.41 o
   9   3  30      844.62      741.44       15.70 o
   0   4  30       14.73       10.31       19.73 o
   1   4  30       35.84       55.21       13.99 o
   2   4  30      102.55      106.76       14.16 o
   3   4  30      368.98      360.54       16.06 o
   4   4  30       -4.76        0.03       14.37 o
   5   4  30       13.02        5.15       17.48 o
   6   4  30       82.20       66.18       16.67 o
   7   4  30       17.78       19.39       14.80 o
   8   4  30       13.33       11.61       17.68 o
   1   5  30       58.03       47.39       14.34 o
   2   5  30       -0.08        0.69       42.74 o
   3   5  30        1.72        2.66       17.31 o
   4   5  30      101.52      105.23       16.95 o
   5   5  30       46.68       50.90       15.54 o
   6   5  30       -0.83       19.84        7.67 o
   0   6  30       23.62       11.50       21.25 o
   1   6  30       80.01       81.67       15.27 o
   2   6  30       -0.50        4.36       10.33 o
   3   6  30      231.94      216.97       14.84 o
   4   6  30      -17.45       17.87       18.93 o
   1   1  31       89.68       93.43       12.70 o
   2   1  31      716.94      658.83       16.00 o
   3   1  31       24.26       17.11       14.11 o
   4   1  31       58.05       56.81       14.25 o
   5   1  31      223.00      204.40       16.11 o
   6   1  31       13.56       17.03       15.24 o
   7   1  31      186.07      190.21       15.10 o
   8   1  31       15.41       24.76       12.81 o
   9   1  31       36.98       49.83       10.76 o
   0   2  31       12.49       32.10       20.57 o
   1   2  31      282.67      274.36       13.08 o
   2   2  31       12.83        4.83       11.86 o
   3   2  31      289.95      276.44       12.68 o
   4   2  31       20.66        9.24       12.91 o
   5   2  31      105.42       98.47       15.43 o
   6   2  31      100.28       93.30       15.01 o
   7   2  31       17.00        5.89       13.14 o
   8   2  31        9.37        9.02       11.91 o
   9   2  31       13.25        2.88       12.68 o
   1   3  31       13.87       11.84       13.99 o
   2   3  31       30.60       33.03       13.39 o
   3   3  31       19.87       28.20       15.21 o
   4   3  31       13.15       13.80       12.16 o
   5   3  31       78.01       63.43       12.04 o
   6   3  31        3.60        9.04       10.90 o
   7   3  31        9.63        1.38       11.63 o
   8   3  31       67.21       70.45       13.62 o
   0   4  31       -4.71       11.21       16.43 o
   1   4  31       47.96       55.43       12.92 o
   2   4  31       12.54       20.22       14.32 o
   3   4  31       50.27       66.54       14.12 o
   4   4  31      319.98      296.90       14.26 o
   5   4  31        9.65       23.57       16.22 o
   6   4  31        6.59        4.08       14.45 o
   7   4  31        0.87        0.40       10.03 o
   1   5  31       20.95        3.74       16.44 o
   2   5  31      474.42      429.06       17.96 o
   3   5  31      268.73      260.83       16.70 o
   4   5  31        5.63        0.29       14.80 o
   5   5  31       26.39       38.11       13.63 o
   0   6  31       66.34       46.87       19.39 o
   1   6  31       13.91        9.80       12.98 o
   2   6  31       11.76        0.36       12.38 o
   0   0  32     1407.92     1367.59       35.33 o
   1   0  32      913.41      785.98       22.57 o
   2   0  32     1177.57     1132.17       22.72 o
   3   0  32        7.29        7.05       18.65 o
   4   0  32      912.05      814.33       33.27 o
   5   0  32      141.46      131.43       26.80 o
   6   0  32      289.19      262.46       17.12 o
   7   0  32       79.47       94.11       15.20 o
   8   0  32       50.03       28.88       20.36 o
   1   1  32      216.90      185.91       12.34 o
   2   1  32      259.29      256.98       14.29 o
   3   1  32        3.91        0.13       12.78 o
   4   1  32      163.71      156.32       15.80 o
   5   1  32       29.04       32.58       14.73 o
   6   1  32      647.34      534.44       15.87 o
   7   1  32        2.91        0.38       12.55 o
   8   1  32       19.20       12.65       11.04 o
   0   2  32      475.46      463.10       20.36 o
   1   2  32       25.26       17.63       13.30 o
   2   2  32        4.22        0.74       11.41 o
   3   2  32      128.33      118.32       11.78 o
   4   2  32      446.05      415.38       15.53 o
   5   2  32      171.35      166.45       14.43 o
   6   2  32        3.33        2.80       13.10 o
   7   2  32       -1.38        0.75       11.64 o
   8   2  32       25.47       16.20       12.75 o
   1   3  32        8.99       12.20       12.48 o
   2   3  32       14.91       12.27       12.67 o
   3   3  32       52.42       30.38       13.97 o
   4   3  32       29.61       22.80       13.25 o
   5   3  32       41.22       31.18       10.65 o
   6   3  32       41.94       32.45        9.65 o
   7   3  32       10.18        0.07       18.89 o
   0   4  32        8.86        2.50       16.58 o
   1   4  32       36.78       29.43       13.72 o
   2   4  32        3.54        0.80       13.07 o
   3   4  32      335.76      324.64       13.67 o
   4   4  32      132.48      139.97       12.36 o
   5   4  32       31.22       34.09       14.26 o
   6   4  32        0.94        6.67        9.37 o
   1   5  32       -0.02        0.66       35.42 o
   2   5  32        3.58        6.85       14.35 o
   3   5  32       87.60       95.05       14.11 o
   4   5  32        4.63        8.03       12.55 o
   1   1  33       78.66       62.56       12.49 o
   2   1  33      404.73      378.24       13.48 o
   3   1  33       -0.20        0.98       13.91 o
   4   1  33       25.03       34.40       14.15 o
   5   1  33        5.69        6.79       13.28 o
   6   1  33       -4.00        0.01       12.22 o
   7   1  33       34.02       49.83       11.10 o
   0   2  33       -8.15        4.98       17.67 o
   1   2  33       18.25       25.73       12.25 o
   2   2  33        3.14        1.78       11.74 o
   3   2  33        8.82        5.93       13.44 o
   4   2  33        3.98        5.36       12.87 o
   5   2  33        7.19        5.88       12.43 o
   6   2  33       13.00       12.80       11.52 o
   7   2  33        0.64        0.39        7.76 o
   1   3  33        7.26        4.62       11.85 o
   2   3  33       83.33       69.22       13.39 o
   3   3  33        5.28        7.37       12.78 o
   4   3  33        1.81        4.51       11.84 o
   5   3  33        6.63        0.00       10.75 o
   6   3  33      139.55       84.73       19.08 o
   0   4  33       11.08        0.05       21.18 o
   1   4  33       -5.01        0.31       12.07 o
   2   4  33        4.39        0.29       11.88 o
   3   4  33      124.44      111.09       11.60 o
   4   4  33        5.89        0.98       13.15 o
   5   4  33       75.97       60.14       18.13 o
   1   5  33       14.29        4.44       12.56 o
   0   0  34     5669.34     4889.18       45.43 o
   1   0  34       -6.79        1.65       16.62 o
   2   0  34     2712.70     2249.62       24.26 o
   3   0  34      268.03      267.20       24.96 o
   4   0  34       25.77       39.75       23.08 o
   5   0  34      125.74      118.97       22.24 o
   6   0  34      104.41       98.85       20.59 o
   1   1  34       15.62        1.76       13.39 o
   2   1  34      773.75      619.37       15.90 o
   3   1  34        2.14        8.50       12.63 o
   4   1  34       -4.86        9.73       12.07 o
   5   1  34       17.66        7.35       11.41 o
   6   1  34       24.46       19.41       13.71 o
   0   2  34       17.06       15.68       15.74 o
   1   2  34        9.67        7.22       11.03 o
   2   2  34       26.38       27.73       13.09 o
   3   2  34      284.83      238.13       12.98 o
   4   2  34       17.71       19.73       11.62 o
   5   2  34        6.84        6.95       10.57 o
   1   3  34       27.22       17.49       11.78 o
   2   3  34       63.61       50.60       11.63 o
   3   3  34        8.81        0.66       10.89 o
   4   3  34        1.28        0.51       12.80 o
   0   4  34       34.45       29.62       18.73 o
   1   4  34       56.21       56.14       13.40 o
   2   4  34       24.95       13.85       12.40 o
   1   1  35        9.13       16.80       12.08 o
   2   1  35      287.73      253.92       15.62 o
   3   1  35       10.49        2.09       14.17 o
   4   1  35      129.05      128.65       14.03 o
   5   1  35       55.06       55.74       18.35 o
   0   2  35       94.63      106.84       13.94 o
   1   2  35       -3.79        2.62       11.28 o
   2   2  35       41.66       40.14       13.45 o
   3   2  35       -8.34        1.30       12.95 o
   4   2  35      140.10      101.49       18.37 o
   1   3  35       -6.47        0.74       12.50 o
   2   3  35       -0.61        4.23       11.45 o
   0   0  36     3554.39     2991.98       30.68 o
   1   0  36       41.63       45.47       12.57 o
   2   0  36      844.78      757.17       22.16 o
   3   0  36      424.50      394.29       19.70 o
   1   1  36      125.47      125.47       19.89 o
   2   1  36       50.56       67.34       18.77 o
   3   1  36       34.64       27.14       17.78 o
   0   2  36        9.71        0.04       18.08 o
   1   2  36       24.59       15.31       17.87 o
